# Supplementary material for: Five Years of Experimental Warming Increases the Biodiversity and Productivity of Phytoplankton
Source: PLoS Biol. 2015 Dec 17;13(12):e1002324. doi: 10.1371/journal.pbio.1002324 (PMC4682994; doi:10.1371/journal.pbio.1002324)
Supplement: S1 Data — (XLSX) [file pbio.1002324.s001.xlsx]

## Sheet: Fig 1a
Pond ID	Month	Treatment	Taxon Richness
1	jan	H	24
1	jul_11	H	16
1	jul_12	H	20
1	mar	H	25
1	may	H	39
1	nov	H	11
1	sept	H	11
2	jan	A	11
2	jul_11	A	8
2	jul_12	A	4
2	mar	A	5
2	may	A	16
2	nov	A	5
2	sept	A	13
3	jan	A	1
3	jul_11	A	6
3	jul_12	A	12
3	mar	A	13
3	may	A	9
3	nov	A	11
3	sept	A	15
4	jan	H	10
4	jul_11	H	22
4	jul_12	H	4
4	mar	H	3
4	may	H	32
4	nov	H	14
4	sept	H	14
5	jan	A	2
5	jul_11	A	11
5	jul_12	A	4
5	mar	A	1
5	may	A	18
5	nov	A	2
5	sept	A	11
6	jan	H	30
6	jul_11	H	18
6	jul_12	H	31
6	mar	H	23
6	may	H	26
6	nov	H	22
6	sept	H	16
7	jul_11	A	12
7	jul_12	A	8
7	mar	A	22
7	may	A	4
7	nov	A	1
7	sept	A	9
8	jan	H	14
8	jul_11	H	24
8	jul_12	H	22
8	mar	H	19
8	may	H	27
8	nov	H	18
8	sept	H	24
9	jan	H	3
9	jul_11	H	21
9	jul_12	H	40
9	mar	H	2
9	may	H	31
9	nov	H	9
9	sept	H	21
10	jan	A	2
10	jul_11	A	31
10	jul_12	A	16
10	mar	A	4
10	may	A	18
10	nov	A	21
10	sept	A	9
15	jan	H	15
15	jul_11	H	18
15	jul_12	H	23
15	mar	H	33
15	may	H	31
15	nov	H	20
15	sept	H	28
16	jan	A	5
16	jul_11	A	12
16	jul_12	A	1
16	mar	A	1
16	may	A	1
16	nov	A	22
16	sept	A	16
17	jan	H	16
17	jul_11	H	29
17	jul_12	H	24
17	mar	H	15
17	may	H	27
17	nov	H	11
17	sept	H	15
18	jan	A	15
18	jul_11	A	4
18	jul_12	A	27
18	mar	A	15
18	may	A	21
18	nov	A	17
18	sept	A	35
19	jan	H	32
19	jul_11	H	18
19	jul_12	H	32
19	mar	H	29
19	may	H	36
19	nov	H	24
19	sept	H	30
20	jan	A	17
20	jul_11	A	17
20	jul_12	A	23
20	mar	A	32
20	may	A	31
20	nov	A	29
20	sept	A	27

## Sheet: Fig 1b
Pond ID	Month	Treatment	Shannon Diversity Index (H')
1	jan	H	1.96315
1	jul_11	H	1.44183
1	jul_12	H	1.84448
1	mar	H	1.77294
1	may	H	2.8662
1	nov	H	0.337998
1	sept	H	0.966522
2	jan	A	0.413803
2	jul_11	A	0.211974
2	jul_12	A	0.353891
2	mar	A	0.0694189
2	may	A	0.450404
2	nov	A	0.958041
2	sept	A	1.3504
3	jan	A	0
3	jul_11	A	0.0873149
3	jul_12	A	0.67067
3	mar	A	2.16492
3	may	A	0.138445
3	nov	A	1.49358
3	sept	A	1.87749
4	jan	H	0.427557
4	jul_11	H	1.78455
4	jul_12	H	0.114626
4	mar	H	0.0340708
4	may	H	1.78378
4	nov	H	1.9697
4	sept	H	1.88
5	jan	A	0.0671969
5	jul_11	A	0.197338
5	jul_12	A	0.370387
5	mar	A	0
5	may	A	1.81169
5	nov	A	0.017364
5	sept	A	0.324927
6	jan	H	2.07662
6	jul_11	H	1.84542
6	jul_12	H	2.30113
6	mar	H	2.09523
6	may	H	1.7499
6	nov	H	1.10869
6	sept	H	1.34906
7	jul_11	A	0.596637
7	jul_12	A	0.412371
7	mar	A	2.71789
7	may	A	0.0902264
7	nov	A	0
7	sept	A	0.770358
8	jan	H	0.462117
8	jul_11	H	1.1335
8	jul_12	H	1.96668
8	mar	H	2.13101
8	may	H	2.24497
8	nov	H	1.21634
8	sept	H	2.23916
9	jan	H	0.820473
9	jul_11	H	2.18594
9	jul_12	H	2.7994
9	mar	H	0.017003
9	may	H	2.61535
9	nov	H	0.283967
9	sept	H	1.23969
10	jan	A	0.0166915
10	jul_11	A	2.42198
10	jul_12	A	0.558047
10	mar	A	0.205034
10	may	A	1.31424
10	nov	A	1.66214
10	sept	A	0.682286
15	jan	H	2.03053
15	jul_11	H	1.92335
15	jul_12	H	1.39759
15	mar	H	2.77542
15	may	H	2.43412
15	nov	H	1.21969
15	sept	H	2.39807
16	jan	A	0.0831428
16	jul_11	A	0.295399
16	jul_12	A	0
16	mar	A	0
16	may	A	0
16	nov	A	1.57641
16	sept	A	0.370956
17	jan	H	1.40166
17	jul_11	H	2.31681
17	jul_12	H	1.29032
17	mar	H	0.777617
17	may	H	2.51869
17	nov	H	0.680025
17	sept	H	0.692389
18	jan	A	1.2999
18	jul_11	A	0.0505718
18	jul_12	A	2.14826
18	mar	A	0.770632
18	may	A	1.64964
18	nov	A	1.64341
18	sept	A	2.78181
19	jan	H	2.70213
19	jul_11	H	0.916277
19	jul_12	H	2.72767
19	mar	H	2.39823
19	may	H	2.78949
19	nov	H	1.78705
19	sept	H	2.55034
20	jan	A	1.8151
20	jul_11	A	1.88891
20	jul_12	A	1.31892
20	mar	A	2.31896
20	may	A	2.19276
20	nov	A	2.48362
20	sept	A	1.69812

## Sheet: Fig 1c
Pond ID	Month	Treatment	Total Biomass (µg C mL-1)	Log10 Total Biomass (µg C mL-1)
1	jan	H	838.851	2.92368
1	jul_11	H	1600.7	3.20431
1	jul_12	H	618.295	2.7912
1	mar	H	192.838	2.28519
1	may	H	536.14	2.72928
1	nov	H	142.706	2.15444
1	sept	H	8420.86	3.92536
2	jan	A	426.988	2.63042
2	jul_11	A	440.546	2.64399
2	jul_12	A	918.884	2.96326
2	mar	A	231.474	2.3645
2	may	A	660.581	2.81993
2	nov	A	899.442	2.95397
2	sept	A	4447.79	3.64814
3	jan	A	24.1882	1.3836
3	jul_11	A	2.8254	0.45108
3	jul_12	A	2405.17	3.38115
3	mar	A	85.959	1.93429
3	may	A	348.662	2.5424
3	nov	A	1.23166	0.0904914
3	sept	A	13.074	1.11641
4	jan	H	2503.56	3.39856
4	jul_11	H	903.719	2.95603
4	jul_12	H	79.7418	1.90169
4	mar	H	129.296	2.11159
4	may	H	994.606	2.99765
4	nov	H	744.118	2.87164
4	sept	H	3349.11	3.52493
5	jan	A	4.78812	0.680165
5	jul_11	A	666.614	2.82387
5	jul_12	A	12998.7	4.1139
5	mar	A	1015.41	3.00664
5	may	A	372.343	2.57094
5	nov	A	73.9171	1.86874
5	sept	A	44.6097	1.64943
6	jan	H	1096.22	3.0399
6	jul_11	H	44.3468	1.64686
6	jul_12	H	25457.6	4.40582
6	mar	H	5576.45	3.74636
6	may	H	6560.6	3.81694
6	nov	H	280.642	2.44815
6	sept	H	65.7182	1.81769
7	jul_11	A	14.8875	1.17282
7	jul_12	A	61.6394	1.78986
7	mar	A	201.096	2.3034
7	may	A	54.3871	1.7355
7	nov	A	88.5068	1.94698
7	sept	A	17.9637	1.2544
8	jan	H	801.07	2.90367
8	jul_11	H	412.91	2.61586
8	jul_12	H	90182.9	4.95512
8	mar	H	1363.65	3.1347
8	may	H	13970.4	4.14521
8	nov	H	22237.2	4.34708
8	sept	H	6233.65	3.79474
9	jan	H	868.285	2.93866
9	jul_11	H	537.114	2.73007
9	jul_12	H	418.033	2.62121
9	mar	H	2795.27	3.44642
9	may	H	33.253	1.52183
9	nov	H	3097.48	3.49101
9	sept	H	1711.14	3.23329
10	jan	A	289.556	2.46173
10	jul_11	A	289.586	2.46178
10	jul_12	A	1972.89	3.2951
10	mar	A	781.183	2.89275
10	may	A	49.0372	1.69053
10	nov	A	362.55	2.55937
10	sept	A	311.313	2.4932
15	jan	H	167.947	2.22517
15	jul_11	H	858.277	2.93363
15	jul_12	H	3440.53	3.53663
15	mar	H	2832.11	3.45211
15	may	H	6032.86	3.78052
15	nov	H	1802.77	3.25594
15	sept	H	1537.94	3.18694
16	jan	A	96.2445	1.98338
16	jul_11	A	3690.68	3.56711
16	jul_12	A	2316.55	3.36484
16	mar	A	49.5998	1.69548
16	may	A	646.442	2.81053
16	nov	A	46.367	1.66621
16	sept	A	206.376	2.31466
17	jan	H	22.2368	1.34707
17	jul_11	H	2981	3.47436
17	jul_12	H	12552.4	4.09873
17	mar	H	27.0541	1.43223
17	may	H	704.271	2.84774
17	nov	H	20.251	1.30645
17	sept	H	673.615	2.82841
18	jan	A	1122.5	3.05018
18	jul_11	A	65.5225	1.81639
18	jul_12	A	1379.11	3.1396
18	mar	A	1151.74	3.06135
18	may	A	2088.7	3.31988
18	nov	A	477.004	2.67852
18	sept	A	36.6844	1.56448
19	jan	H	455.008	2.65802
19	jul_11	H	9601.48	3.98234
19	jul_12	H	493.715	2.69348
19	mar	H	10984.1	4.04077
19	may	H	5101.26	3.70768
19	nov	H	1685.37	3.2267
19	sept	H	1859.25	3.26934
20	jan	A	1310.45	3.11742
20	jul_11	A	3796.47	3.57938
20	jul_12	A	4314.91	3.63497
20	mar	A	7144.99	3.854
20	may	A	6852.34	3.83584
20	nov	A	5013.36	3.70013
20	sept	A	16613.6	4.22046

## Sheet: Fig 1d
Pond ID	Month	Treatment	Total Abundance (nos mL-1)	Log10 Total Abundance (nos mL-1)
1	jan	H	222.134	2.34661
1	jul_11	H	1225.49	3.08831
1	jul_12	H	447.207	2.65051
1	mar	H	816.013	2.9117
1	may	H	229.945	2.36162
1	nov	H	4584.06	3.66125
1	sept	H	1048.34	3.0205
2	jan	A	2353.77	3.37176
2	jul_11	A	3612.09	3.55776
2	jul_12	A	8969.44	3.95277
2	mar	A	18491.7	4.26698
2	may	A	4014.39	3.60362
2	nov	A	16258.7	4.21109
2	sept	A	1670.81	3.22293
3	jan	A	9932.34	3.99705
3	jul_11	A	901.6	2.95501
3	jul_12	A	2431.9	3.38595
3	mar	A	3227.62	3.50888
3	may	A	56296.2	4.75048
3	nov	A	6.23076	0.794541
3	sept	A	10	1
4	jan	H	14436.9	4.15947
4	jul_11	H	915.214	2.96152
4	jul_12	H	2177.99	3.33805
4	mar	H	220554	5.34351
4	may	H	3982.9	3.6002
4	nov	H	1887.03	3.27578
4	sept	H	6144.42	3.78848
5	jan	A	5038.35	3.70229
5	jul_11	A	5998.81	3.77807
5	jul_12	A	330123	5.51868
5	mar	A	1.37471e+06	6.13821
5	may	A	385.329	2.58583
5	nov	A	61638.8	4.78985
5	sept	A	5504.24	3.7407
6	jan	H	404.427	2.60684
6	jul_11	H	37.92	1.57887
6	jul_12	H	37598.1	4.57517
6	mar	H	1970.47	3.29457
6	may	H	4376.96	3.64117
6	nov	H	356.934	2.55259
6	sept	H	352.056	2.54661
7	jul_11	A	588.233	2.76955
7	jul_12	A	12874.8	4.10974
7	mar	A	85.4505	1.93171
7	may	A	33324	4.52276
7	nov	A	41548.1	4.61855
7	sept	A	1119.99	3.04922
8	jan	H	8020.14	3.90418
8	jul_11	H	2489.8	3.39616
8	jul_12	H	246019	5.39097
8	mar	H	6052.74	3.78195
8	may	H	45288.5	4.65599
8	nov	H	22709	4.3562
8	sept	H	4848.23	3.68558
9	jan	H	19671.4	4.29384
9	jul_11	H	175.555	2.24441
9	jul_12	H	1201.89	3.07987
9	mar	H	2.65307e+06	6.42375
9	may	H	52.16	1.71734
9	nov	H	301.895	2.47986
9	sept	H	200.275	2.30163
10	jan	A	24644.4	4.39172
10	jul_11	A	153.61	2.18642
10	jul_12	A	10173.6	4.00748
10	mar	A	22162.5	4.34562
10	may	A	144.91	2.1611
10	nov	A	512.448	2.70965
10	sept	A	3443.21	3.53696
15	jan	H	26.3472	1.42073
15	jul_11	H	1616.19	3.20849
15	jul_12	H	12261.7	4.08855
15	mar	H	4121.45	3.61505
15	may	H	16553.3	4.21888
15	nov	H	1766.87	3.2472
15	sept	H	1305.49	3.11577
16	jan	A	56418.6	4.75142
16	jul_11	A	42916	4.63262
16	jul_12	A	5107000	6.70817
16	mar	A	264022	5.42164
16	may	A	4.05127e+06	6.60759
16	nov	A	495.123	2.69471
16	sept	A	6571.97	3.8177
17	jan	H	295.513	2.47058
17	jul_11	H	3585.46	3.55454
17	jul_12	H	31930.1	4.5042
17	mar	H	717.428	2.85578
17	may	H	1537.51	3.18682
17	nov	H	3925.38	3.59388
17	sept	H	43348.3	4.63697
18	jan	A	241.516	2.38295
18	jul_11	A	12782.8	4.10663
18	jul_12	A	10729	4.03056
18	mar	A	3157.11	3.49929
18	may	A	771.692	2.88744
18	nov	A	280.088	2.44729
18	sept	A	41.28	1.61574
19	jan	H	325.322	2.51231
19	jul_11	H	9009.14	3.95468
19	jul_12	H	751.672	2.87603
19	mar	H	7685.74	3.88569
19	may	H	8276.65	3.91785
19	nov	H	664.615	2.82257
19	sept	H	1392.42	3.14377
20	jan	A	4307.17	3.63419
20	jul_11	A	2001.08	3.30126
20	jul_12	A	12034.5	4.08043
20	mar	A	10869.2	4.0362
20	may	A	2941.17	3.46852
20	nov	A	6586.81	3.81867
20	sept	A	14626.2	4.16513

## Sheet: Fig 2a
Pond ID	Month	Treatment	Taxon	Taxon Rank	Taxon Abundance (nos mL-1)	Ln Taxon Abundance (nos mL-1)
1	jan	H	Botryococcus braunii (colony)	1	102	4.62497
1	jan	H	Chlamydomonas sp.	2	24	3.17805
1	jan	H	Gymnodinium sp.	3	22	3.09104
1	jan	H	Geitlerinema	4	21	3.04452
1	jan	H	Cryptomonas spp.	5	16	2.77259
1	jan	H	Chlorolobion sp.	6	13	2.56495
1	jan	H	Plagioselmis nannoplanctica	7	9	2.19722
1	jan	H	Nephrocytium aghardianum	8	3	1.09861
1	jan	H	Scenedesmus gr. sensu stricto	9	3	1.09861
1	jan	H	Tetraedron triangulare	10	3	1.09861
1	jan	H	Ankistrodesmus fusiformis	11	2	0.693147
1	jan	H	Cryptomonas reflexa	12	2	0.693147
1	jan	H	Epithemia adnata	13	2	0.693147
1	jan	H	Microcystis cf. natans	14	2	0.693147
1	jan	H	Petalomonas sp.	15	2	0.693147
1	jan	H	Pleurotaenium trabecula	16	2	0.693147
1	jan	H	Trachelomonas hispida	17	2	0.693147
1	jan	H	Anabaena sp. (filament)	18	1	0
1	jan	H	Aphanocapsa sp. (colony)	19	1	0
1	jan	H	Cosmarium reniforme	20	1	0
1	jan	H	Cosmarium spp.	21	1	0
1	jan	H	Euglena spp.	22	1	0
1	jan	H	Flagellate	23	1	0
1	jan	H	Monoraphidium arcuatum	24	1	0
1	jul_11	H	Botryococcus braunii (colony)	1	784	6.66441
1	jul_11	H	Oocystis spp.	2	100	4.60517
1	jul_11	H	Nephrocytium aghardianum	3	98	4.58497
1	jul_11	H	Tetraedron triangulare	4	76	4.33073
1	jul_11	H	Sphaerocystis sp.	5	32	3.46574
1	jul_11	H	Cryptomonas spp.	6	30	3.4012
1	jul_11	H	Scenedesmus gr. sensu stricto	7	30	3.4012
1	jul_11	H	Cosmarium botrytis	8	20	2.99573
1	jul_11	H	Staurastrum striolatum	9	17	2.83321
1	jul_11	H	Cryptomonas reflexa	10	15	2.70805
1	jul_11	H	Gymnodinium sp.	11	8	2.07944
1	jul_11	H	Epithemia adnata	12	5	1.60944
1	jul_11	H	Oedogonium sp. (filament)	13	5	1.60944
1	jul_11	H	Pediastrum tetras (colony)	14	5	1.60944
1	jul_11	H	Peridinium willei	15	5	1.60944
1	jul_11	H	Trachelomonas volvocina	16	3	1.09861
1	jul_12	H	Cryptomonas spp.	1	168	5.12396
1	jul_12	H	Botryococcus braunii (colony)	2	123	4.81218
1	jul_12	H	Cryptomonas reflexa	3	58	4.06044
1	jul_12	H	Staurastrum striolatum	4	23	3.13549
1	jul_12	H	Nephrocytium aghardianum	5	17	2.83321
1	jul_12	H	Closterium leiblenii	6	14	2.63906
1	jul_12	H	Nephrocytium limneticum (colony)	7	11	2.3979
1	jul_12	H	Microcystis cf. natans	8	10	2.30259
1	jul_12	H	Goniochloris sculpta	9	6	1.79176
1	jul_12	H	cyst cf. Goniochloris sculpta	10	5	1.60944
1	jul_12	H	Oedogonium sp. (filament)	11	4	1.38629
1	jul_12	H	Scenedesmus gr. armati	12	4	1.38629
1	jul_12	H	Aphanothece sp.	13	3	1.09861
1	jul_12	H	Epithemia adnata	14	3	1.09861
1	jul_12	H	Oocystis spp.	15	3	1.09861
1	jul_12	H	Aphanocapsa sp. (colony)	16	2	0.693147
1	jul_12	H	Geminella sp. (filament)	17	2	0.693147
1	jul_12	H	Scenedesmus cf. pseudodenticulatus	18	2	0.693147
1	jul_12	H	Sphaerocystis sp.	19	2	0.693147
1	jul_12	H	Trachelomonas sp.	20	2	0.693147
1	mar	H	Cryptomonas reflexa	1	462	6.13556
1	mar	H	Achnanthes sp.	2	104	4.64439
1	mar	H	Microcystis cf. natans	3	41	3.71357
1	mar	H	Plagioselmis nannoplanctica	4	35	3.55535
1	mar	H	Nephrocytium aghardianum	5	27	3.29584
1	mar	H	Cryptomonas spp.	6	23	3.13549
1	mar	H	Euglena sp. (uncolored)	7	23	3.13549
1	mar	H	Botryococcus braunii (colony)	8	15	2.70805
1	mar	H	Cosmarium cf. polygonatum	9	13	2.56495
1	mar	H	Gymnodinium sp.	10	13	2.56495
1	mar	H	Closterium leiblenii	11	11	2.3979
1	mar	H	Tetraedron triangulare	12	11	2.3979
1	mar	H	Fragilaria sp.	13	9	2.19722
1	mar	H	Navicula spp.	14	9	2.19722
1	mar	H	Geitlerinema	15	5	1.60944
1	mar	H	Scenedesmus gr. sensu stricto	16	5	1.60944
1	mar	H	Tetraedron minimum	17	5	1.60944
1	mar	H	Ankistrodesmus fusiformis	18	3	1.09861
1	mar	H	Chlamydomonas sp.	19	3	1.09861
1	mar	H	Cosmarium botrytis	20	3	1.09861
1	mar	H	Goniochloris sculpta	21	3	1.09861
1	mar	H	Nephrocytium sp. (colony)	22	3	1.09861
1	mar	H	Oocystis spp.	23	3	1.09861
1	mar	H	Scenedesmus gr. abundantes spinosi (colony)	24	3	1.09861
1	mar	H	Staurastrum striolatum	25	3	1.09861
1	may	H	Cryptomonas spp.	1	42	3.73767
1	may	H	Staurastrum striolatum	2	42	3.73767
1	may	H	Snowella sp. (colony)	3	22	3.09104
1	may	H	Microcystis cf. natans	4	14	2.63906
1	may	H	Nephrocytium aghardianum	5	14	2.63906
1	may	H	Closterium leiblenii	6	12	2.48491
1	may	H	Gymnodinium sp.	7	12	2.48491
1	may	H	Botryococcus braunii (colony)	8	8	2.07944
1	may	H	Achnanthes sp.	9	7	1.94591
1	may	H	Oedogonium sp. (filament)	10	7	1.94591
1	may	H	Cryptomonas reflexa	11	6	1.79176
1	may	H	Epithemia adnata	12	6	1.79176
1	may	H	isolated cell undetermined	13	6	1.79176
1	may	H	Cosmarium subgranatum	14	4	1.38629
1	may	H	Oocystis spp.	15	4	1.38629
1	may	H	Scenedesmus gr. sensu stricto	16	4	1.38629
1	may	H	Aphanocapsa sp. (colony)	17	3	1.09861
1	may	H	Nostocales (filament)	18	3	1.09861
1	may	H	Plagioselmis nannoplanctica	19	3	1.09861
1	may	H	Spirogyra sp. (filament)	20	3	1.09861
1	may	H	Tetraedron triangulare	21	3	1.09861
1	may	H	Aphanothece sp.	22	2	0.693147
1	may	H	Chromulina sp.	23	2	0.693147
1	may	H	Chroococcus sp.	24	2	0.693147
1	may	H	Cosmarium humile	25	2	0.693147
1	may	H	Eucapsis sp. (colony)	26	2	0.693147
1	may	H	Geitlerinema	27	2	0.693147
1	may	H	Monoraphidium circinale	28	2	0.693147
1	may	H	Scenedesmus cf. pseudodenticulatus	29	2	0.693147
1	may	H	Sphaerocystis sp.	30	2	0.693147
1	may	H	Characium sp.	31	1	0
1	may	H	Chromulina cf. longiciliata	32	1	0
1	may	H	Cosmarium botrytis	33	1	0
1	may	H	Cosmarium cf. quasillus	34	1	0
1	may	H	Cosmarium reniforme	35	1	0
1	may	H	Goniochloris sculpta	36	1	0
1	may	H	Navicula spp.	37	1	0
1	may	H	Peridinium willei	38	1	0
1	may	H	Pleurotaenium trabecula	39	1	0
1	nov	H	Synechocystis cf.	1	4318	8.37055
1	nov	H	Flagellate	2	72	4.27667
1	nov	H	Synechococcus sp.	3	54	3.98898
1	nov	H	Undetermined	4	45	3.80666
1	nov	H	Botryococcus braunii (colony)	5	36	3.58352
1	nov	H	Aphanocapsa sp. (colony)	6	18	2.89037
1	nov	H	Cryptomonas spp.	7	9	2.19722
1	nov	H	Desmodesmus sensu stricto (colony)	8	9	2.19722
1	nov	H	Geitlerinema	9	9	2.19722
1	nov	H	Nephrocytium aghardianum	10	9	2.19722
1	nov	H	Pseudanabaena mucicola (filament)	11	9	2.19722
1	sept	H	Peridinium willei	1	796	6.6796
1	sept	H	Botryococcus braunii (colony)	2	98	4.58497
1	sept	H	Nephrocytium aghardianum	3	59	4.07754
1	sept	H	Flagellate	4	37	3.61092
1	sept	H	Epithemia adnata	5	22	3.09104
1	sept	H	Staurastrum striolatum	6	17	2.83321
1	sept	H	Tetraedron triangulare	7	8	2.07944
1	sept	H	Cryptomonas spp.	8	5	1.60944
1	sept	H	Nostocales (filament)	9	5	1.60944
1	sept	H	Cosmarium botrytis	10	3	1.09861
1	sept	H	Scenedesmus cf. pseudodenticulatus	11	3	1.09861
2	jan	A	Chromulina sp.	1	2171	7.68294
2	jan	A	Trachelomonas volvocina	2	81	4.39445
2	jan	A	Cryptomonas reflexa	3	35	3.55535
2	jan	A	Cryptomonas spp.	4	12	2.48491
2	jan	A	Geitlerinema	5	12	2.48491
2	jan	A	Gymnodinium sp.	6	12	2.48491
2	jan	A	Phormidium sp.	7	12	2.48491
2	jan	A	Botryococcus braunii (colony)	8	6	1.79176
2	jan	A	Peridinium willei	9	6	1.79176
2	jan	A	Plagioselmis nannoplanctica	10	6	1.79176
2	jan	A	Pleurotaenium trabecula	11	6	1.79176
2	jul_11	A	Cryptomonas reflexa	1	3487	8.1568
2	jul_11	A	Peridinium willei	2	36	3.58352
2	jul_11	A	Chromulina sp.	3	27	3.29584
2	jul_11	A	Trachelomonas volvocina	4	27	3.29584
2	jul_11	A	Botryococcus braunii (colony)	5	9	2.19722
2	jul_11	A	Gymnodinium sp.	6	9	2.19722
2	jul_11	A	Nephrocytium aghardianum	7	9	2.19722
2	jul_11	A	Tetraedron triangulare	8	9	2.19722
2	jul_12	A	Plagioselmis nannoplanctica	1	8133	9.00369
2	jul_12	A	Cryptomonas reflexa	2	730	6.59304
2	jul_12	A	Peridinium willei	3	65	4.17439
2	jul_12	A	Gymnodinium sp.	4	43	3.7612
2	mar	A	Plagioselmis nannoplanctica	1	18309	9.81515
2	mar	A	Achnanthes sp.	2	46	3.82864
2	mar	A	Cryptomonas reflexa	3	46	3.82864
2	mar	A	Cryptomonas spp.	4	46	3.82864
2	mar	A	Trachelomonas volvocina	5	46	3.82864
2	may	A	Plagioselmis nannoplanctica	1	3712	8.21933
2	may	A	Nephrocytium aghardianum	2	72	4.27667
2	may	A	Staurastrum striolatum	3	45	3.80666
2	may	A	Botryococcus braunii (colony)	4	27	3.29584
2	may	A	Chromulina sp.	5	27	3.29584
2	may	A	Scenedesmus cf. pseudodenticulatus	6	27	3.29584
2	may	A	Peridinium willei	7	18	2.89037
2	may	A	Phormidium sp.	8	18	2.89037
2	may	A	Ankistrodesmus fusiformis	9	9	2.19722
2	may	A	Cosmarium reniforme	10	9	2.19722
2	may	A	Dictyosphaerium sp. (colony)	11	9	2.19722
2	may	A	Euastrum verrucosum	12	9	2.19722
2	may	A	Geitlerinema splendidum (filament)	13	9	2.19722
2	may	A	Gymnodinium sp.	14	9	2.19722
2	may	A	Microcystis cf. natans	15	9	2.19722
2	may	A	Monoraphidium circinale	16	9	2.19722
2	nov	A	Chromulina sp.	1	10737	9.28145
2	nov	A	Plagioselmis nannoplanctica	2	3592	8.18646
2	nov	A	Trachelomonas volvocina	3	1082	6.98657
2	nov	A	Cryptomonas spp.	4	773	6.65028
2	nov	A	Peridinium willei	5	78	4.35671
2	sept	A	Cryptomonas spp.	1	905	6.80793
2	sept	A	Peridinium willei	2	384	5.95064
2	sept	A	Trachelomonas volvocina	3	167	5.11799
2	sept	A	Cryptomonas reflexa	4	100	4.60517
2	sept	A	Plagioselmis nannoplanctica	5	75	4.31749
2	sept	A	Botryococcus braunii (colony)	6	9	2.19722
2	sept	A	Gomphonema spp.	7	9	2.19722
2	sept	A	Achnanthes sp.	8	5	1.60944
2	sept	A	Cosmarium botrytis	9	5	1.60944
2	sept	A	Nephrocytium aghardianum	10	5	1.60944
2	sept	A	Oscillatoriales (filament)	11	5	1.60944
2	sept	A	Scenedesmus cf. pseudodenticulatus	12	5	1.60944
2	sept	A	Tetraedron triangulare	13	5	1.60944
3	jul_11	A	Chromulina cf. longiciliata	1	891	6.79234
3	jul_11	A	Cosmarium regnellii	2	3	1.09861
3	jul_11	A	Oocystis spp.	3	3	1.09861
3	jul_11	A	Pediastrum tetras (colony)	4	3	1.09861
3	jul_11	A	Tetraedron minimum	5	3	1.09861
3	jul_11	A	Tetraedron triangulare	6	3	1.09861
3	jul_12	A	Chromulina sp.	1	2057	7.629
3	jul_12	A	Peridinium willei	2	209	5.34233
3	jul_12	A	Staurastrum striolatum	3	54	3.98898
3	jul_12	A	Plagioselmis nannoplanctica	4	36	3.58352
3	jul_12	A	Scenedesmus gr. sensu stricto	5	18	2.89037
3	jul_12	A	Trachelomonas sp.	6	18	2.89037
3	jul_12	A	isolated cell undetermined	7	12	2.48491
3	jul_12	A	Coenocystis sp.	8	6	1.79176
3	jul_12	A	Cosmarium reniforme	9	6	1.79176
3	jul_12	A	Cosmarium subcrenatum	10	6	1.79176
3	jul_12	A	Cyst	11	6	1.79176
3	jul_12	A	Sphaerocystis sp.	12	6	1.79176
3	mar	A	Cryptomonas spp.	1	569	6.34388
3	mar	A	Plagioselmis nannoplanctica	2	518	6.24998
3	mar	A	Chlorogonium sp.	3	503	6.22059
3	mar	A	Cryptomonas reflexa	4	372	5.91889
3	mar	A	Mallomonas sp.	5	336	5.81711
3	mar	A	Chromulina sp.	6	285	5.65249
3	mar	A	Flagellate	7	263	5.57215
3	mar	A	Chromulina cf. longiciliata	8	205	5.32301
3	mar	A	Lobomonas sp.	9	154	5.03695
3	mar	A	Scenedesmus gr. abundantes spinosi (colony)	10	8	2.07944
3	mar	A	Tetraedron minimum	11	8	2.07944
3	mar	A	Tetraselmis sp.	12	8	2.07944
3	mar	A	Trachelomonas volvocina	13	8	2.07944
3	may	A	Chromulina sp.	1	55182	10.9184
3	may	A	Botryococcus braunii (colony)	2	140	4.94164
3	may	A	Chlamydomonas sp.	3	140	4.94164
3	may	A	Chlorogonium sp.	4	140	4.94164
3	may	A	Cryptomonas spp.	5	140	4.94164
3	may	A	Epithemia adnata	6	140	4.94164
3	may	A	Monoraphidium circinale	7	140	4.94164
3	may	A	Pseudanabaena sp. (filament)	8	140	4.94164
3	may	A	Tetraedron caudatum	9	140	4.94164
3	nov	A	Trachelomonas volvocina	1	4	1.38629
3	nov	A	Anabaena sp. (filament)	2	1	0
3	nov	A	Botryococcus braunii (colony)	3	1	0
3	nov	A	Cryptomonas spp.	4	1	0
3	nov	A	Desmodesmus sensu stricto (colony)	5	1	0
3	nov	A	Gloeocapsopsis sp. (colony)	6	1	0
3	nov	A	Gymnodinium sp.	7	1	0
3	nov	A	Oscillatoria sp. (filament)	8	1	0
3	nov	A	Pseudanabaena dictyothalla (filament)	9	1	0
3	nov	A	Scenedesmus gr. sensu stricto	10	1	0
3	nov	A	Undetermined	11	1	0
3	sept	A	Cryptomonas reflexa	1	5	1.60944
3	sept	A	Trachelomonas volvocina	2	2	0.693147
3	sept	A	Botryococcus braunii (colony)	3	1	0
3	sept	A	Chamaesiphon (filament)	4	1	0
3	sept	A	Cosmarium botrytis	5	1	0
3	sept	A	Cryptomonas spp.	6	1	0
3	sept	A	Epithemia adnata	7	1	0
3	sept	A	Monoraphidium komarkovae	8	1	0
3	sept	A	Nephroselmis sp. (isolated cell)	9	1	0
3	sept	A	Nostocales (filament)	10	1	0
3	sept	A	Pediastrum tetras (colony)	11	1	0
3	sept	A	Peridinium willei	12	1	0
3	sept	A	Scenedesmus cf. pseudodenticulatus	13	1	0
3	sept	A	Staurastrum striolatum	14	1	0
3	sept	A	Tetraedron caudatum	15	1	0
4	jan	H	Chromulina sp.	1	13220	9.48949
4	jan	H	Cryptomonas spp.	2	474	6.16121
4	jan	H	Peridinium willei	3	372	5.91889
4	jan	H	Cryptomonas reflexa	4	102	4.62497
4	jan	H	Monoraphidium contortum	5	102	4.62497
4	jan	H	Geitlerinema splendidum (filament)	6	34	3.52636
4	jan	H	Gymnodinium sp.	7	34	3.52636
4	jan	H	Pediastrum tetras (colony)	8	34	3.52636
4	jan	H	Scenedesmus gr. sensu stricto	9	34	3.52636
4	jan	H	Sphaerocystis sp.	10	34	3.52636
4	jul_11	H	Oocystis spp.	1	456	6.12249
4	jul_11	H	Tetraedron triangulare	2	154	5.03695
4	jul_11	H	Sphaerocystis sp.	3	107	4.67283
4	jul_11	H	Paulschulzia sp. (colony)	4	34	3.52636
4	jul_11	H	Scenedesmus gr. sensu stricto	5	32	3.46574
4	jul_11	H	Gymnodinium sp.	6	21	3.04452
4	jul_11	H	Peridinium willei	7	21	3.04452
4	jul_11	H	Botryococcus braunii (colony)	8	17	2.83321
4	jul_11	H	Tetraedron minimum	9	15	2.70805
4	jul_11	H	Chromulina cf. longiciliata	10	11	2.3979
4	jul_11	H	Cryptomonas spp.	11	11	2.3979
4	jul_11	H	Nitzschia spp.	12	11	2.3979
4	jul_11	H	Cosmarium cf. polygonatum	13	9	2.19722
4	jul_11	H	Cocconeis placentula	14	5	1.60944
4	jul_11	H	Monoraphidium komarkovae	15	5	1.60944
4	jul_11	H	Aphanothece microscopica	16	3	1.09861
4	jul_11	H	Chlamydomonas sp.	17	3	1.09861
4	jul_11	H	Cosmarium botrytis	18	3	1.09861
4	jul_11	H	Crucigeniella sp.	19	3	1.09861
4	jul_11	H	Pennate diatom	20	3	1.09861
4	jul_11	H	Staurastrum striolatum	21	3	1.09861
4	jul_11	H	Trachelomonas sp.	22	3	1.09861
4	jul_12	H	Cryptomonas reflexa	1	2136	7.66669
4	jul_12	H	Staurastrum striolatum	2	27	3.29584
4	jul_12	H	Cocconeis placentula	3	11	2.3979
4	jul_12	H	Pediastrum tetras (colony)	4	6	1.79176
4	mar	H	Chlorella spp.	1	219484	12.299
4	mar	H	Monoraphidium contortum	2	536	6.28413
4	mar	H	Plagioselmis nannoplanctica	3	536	6.28413
4	may	H	Plagioselmis nannoplanctica	1	2238	7.71334
4	may	H	Cosmarium sphagnicolum	2	553	6.31536
4	may	H	Cryptomonas spp.	3	217	5.3799
4	may	H	Sphaerocystis sp.	4	198	5.28827
4	may	H	Geitlerinema splendidum (filament)	5	129	4.85981
4	may	H	Gymnodinium sp.	6	129	4.85981
4	may	H	Monoraphidium contortum	7	89	4.48864
4	may	H	Trachelomonas hispida	8	50	3.91202
4	may	H	Epithemia adnata	9	40	3.68888
4	may	H	Goniochloris sculpta	10	40	3.68888
4	may	H	isolated cell undetermined	11	30	3.4012
4	may	H	Trachelomonas abrupta	12	30	3.4012
4	may	H	Chromulina sp.	13	20	2.99573
4	may	H	Cryptomonas reflexa	14	20	2.99573
4	may	H	Desmodesmus sensu stricto (colony)	15	20	2.99573
4	may	H	Pediastrum tetras (colony)	16	20	2.99573
4	may	H	Trachelomonas volvocina	17	20	2.99573
4	may	H	Achnanthes sp.	18	10	2.30259
4	may	H	Aphanocapsa sp. (colony)	19	10	2.30259
4	may	H	Chlamydomonas sp.	20	10	2.30259
4	may	H	Chroococcus sp.	21	10	2.30259
4	may	H	Closterium leiblenii	22	10	2.30259
4	may	H	Cocconeis placentula	23	10	2.30259
4	may	H	Euglena spp.	24	10	2.30259
4	may	H	Microcystis cf. natans	25	10	2.30259
4	may	H	Monoraphidium minutum	26	10	2.30259
4	may	H	Pseudanabaena sp. (filament)	27	10	2.30259
4	may	H	Scenedesmus cf. pseudodenticulatus	28	10	2.30259
4	may	H	Scenedesmus gr. abundantes spinosi (colony)	29	10	2.30259
4	may	H	Scenedesmus gr. armati	30	10	2.30259
4	may	H	Staurastrum striolatum	31	10	2.30259
4	may	H	Tetraedron triangulare	32	10	2.30259
4	nov	H	Monoraphidium contortum	1	490	6.19441
4	nov	H	Cryptomonas spp.	2	419	6.03787
4	nov	H	Trachelomonas volvocina	3	374	5.92426
4	nov	H	Chromulina sp.	4	170	5.1358
4	nov	H	Cryptomonas reflexa	5	170	5.1358
4	nov	H	Peridinium willei	6	103	4.63473
4	nov	H	Sphaerocystis sp.	7	45	3.80666
4	nov	H	Gymnodinium sp.	8	36	3.58352
4	nov	H	Scenedesmus cf. pseudodenticulatus	9	27	3.29584
4	nov	H	Tetraedron triangulare	10	23	3.13549
4	nov	H	Pediastrum tetras (colony)	11	14	2.63906
4	nov	H	Trachelomonas abrupta	12	14	2.63906
4	nov	H	Botryococcus braunii (colony)	13	5	1.60944
4	nov	H	Trachelomonas hispida	14	5	1.60944
4	sept	H	Scenedesmus cf. pseudodenticulatus	1	2403	7.78447
4	sept	H	Monoraphidium contortum	2	1194	7.08506
4	sept	H	Oocystis + Granulocystis (isolated cell)	3	918	6.8222
4	sept	H	Trachelomonas volvocina	4	437	6.07993
4	sept	H	Gymnodinium sp.	5	263	5.57215
4	sept	H	Peridinium willei	6	263	5.57215
4	sept	H	Sphaerocystis sp.	7	132	4.8828
4	sept	H	Tetraedron triangulare	8	132	4.8828
4	sept	H	Trachelomonas hispida	9	117	4.76217
4	sept	H	Cryptomonas spp.	10	102	4.62497
4	sept	H	Tetraedron minimum	11	73	4.29046
4	sept	H	Botryococcus braunii (colony)	12	59	4.07754
4	sept	H	Cryptomonas reflexa	13	44	3.78419
4	sept	H	Staurastrum striolatum	14	15	2.70805
5	jul_11	A	Chromulina cf. longiciliata	1	5825	8.66991
5	jul_11	A	Monoraphidium circinale	2	30	3.4012
5	jul_11	A	Trachelomonas sp.	3	30	3.4012
5	jul_11	A	Chlamydomonas sp.	4	15	2.70805
5	jul_11	A	Chrysococcus sp.	5	15	2.70805
5	jul_11	A	Cocconeis placentula	6	15	2.70805
5	jul_11	A	Cosmarium reniforme	7	15	2.70805
5	jul_11	A	Oocystis spp.	8	15	2.70805
5	jul_11	A	Peridinium willei	9	15	2.70805
5	jul_11	A	Pleurotaenium trabecula	10	15	2.70805
5	jul_11	A	Tetraedron caudatum	11	15	2.70805
5	jul_12	A	Cosmarium sphagnicolum	1	299587	12.6102
5	jul_12	A	Dictyosphaerium chlorelloides (colony)	2	22284	10.0116
5	jul_12	A	Monoraphidium circinale	3	7428	8.91301
5	jul_12	A	Nephrodiella sp.	4	826	6.71659
5	may	A	Sphaerocystis sp.	1	125	4.82831
5	may	A	Chlamydomonas sp.	2	124	4.82028
5	may	A	Plagioselmis nannoplanctica	3	36	3.58352
5	may	A	Chromulina sp.	4	35	3.55535
5	may	A	Chromulina cf. longiciliata	5	24	3.17805
5	may	A	Chroococcus dispersus (colony)	6	20	2.99573
5	may	A	Monoraphidium minutum	7	6	1.79176
5	may	A	isolated cell undetermined	8	4	1.38629
5	may	A	Chroococcus sp.	9	3	1.09861
5	may	A	Aphanothece sp.	10	2	0.693147
5	may	A	Fragilaria sp.	11	2	0.693147
5	may	A	Gloeocapsopsis sp. (colony)	12	2	0.693147
5	may	A	Scenedesmus cf. pseudodenticulatus	13	2	0.693147
5	may	A	Achnanthes sp.	14	1	0
5	may	A	Cosmarium regnellii	15	1	0
5	may	A	Cryptomonas spp.	16	1	0
5	may	A	Pseudanabaena limnetica (filament)	17	1	0
5	may	A	Pseudanabaena mucicola (filament)	18	1	0
5	sept	A	Chromulina cf. longiciliata	1	5203	8.55699
5	sept	A	Plagioselmis nannoplanctica	2	83	4.41884
5	sept	A	isolated cell undetermined	3	69	4.23411
5	sept	A	Chromulina sp.	4	28	3.3322
5	sept	A	Cryptomonas spp.	5	28	3.3322
5	sept	A	Sphaerocystis sp.	6	28	3.3322
5	sept	A	Aphanothece microscopica	7	14	2.63906
5	sept	A	Monoraphidium minutum	8	14	2.63906
5	sept	A	Tetraedron minimum	9	14	2.63906
5	sept	A	Trachelomonas volvocina	10	14	2.63906
5	sept	A	Undetermined	11	14	2.63906
6	jan	H	Cryptomonas spp.	1	198	5.28827
6	jan	H	Peridinium willei	2	64	4.15888
6	jan	H	Oscillatoria limosa (filament)	3	21	3.04452
6	jan	H	Staurastrum striolatum	4	14	2.63906
6	jan	H	Geitlerinema	5	12	2.48491
6	jan	H	Pleurotaenium trabecula	6	11	2.3979
6	jan	H	Cryptomonas reflexa	7	9	2.19722
6	jan	H	Pseudanabaena catenata (filament)	8	9	2.19722
6	jan	H	Cosmarium reniforme	9	8	2.07944
6	jan	H	Gymnodinium sp.	10	8	2.07944
6	jan	H	Trachelomonas abrupta	11	8	2.07944
6	jan	H	Navicula spp.	12	7	1.94591
6	jan	H	Spirogyra sp. (filament)	13	7	1.94591
6	jan	H	Nitzschia spp.	14	6	1.79176
6	jan	H	Flagellate	15	5	1.60944
6	jan	H	Scenedesmus gr. sensu stricto	16	5	1.60944
6	jan	H	Achnanthes sp.	17	4	1.38629
6	jan	H	Euglena spp.	18	4	1.38629
6	jan	H	Pediastrum tetras (colony)	19	4	1.38629
6	jan	H	Phacus spp.	20	4	1.38629
6	jan	H	Pseudanabaena limnetica (filament)	21	4	1.38629
6	jan	H	Cocconeis placentula	22	3	1.09861
6	jan	H	Tetraedron triangulare	23	3	1.09861
6	jan	H	Closterium spp.	24	2	0.693147
6	jan	H	Cosmarium spp.	25	2	0.693147
6	jan	H	Desmodesmus sensu stricto (colony)	26	2	0.693147
6	jan	H	Microcystis cf. natans	27	2	0.693147
6	jan	H	Pseudanabaena cf. moniliformis (filament)	28	2	0.693147
6	jan	H	Scenedesmus gr. armati	29	2	0.693147
6	jan	H	Trachelomonas volvocina	30	2	0.693147
6	jul_11	H	Cocconeis placentula	1	13	2.56495
6	jul_11	H	Euglena metabolica	2	10	2.30259
6	jul_11	H	Oscillatoria limosa (filament)	3	8	2.07944
6	jul_11	H	Cryptomonas spp.	4	3	1.09861
6	jul_11	H	Merismopedia cf. insignis (colony)	5	3	1.09861
6	jul_11	H	Aphanocapsa sp. (colony)	6	1	0
6	jul_11	H	Cosmarium reniforme	7	1	0
6	jul_11	H	Cryptomonas reflexa	8	1	0
6	jul_11	H	Epithemia adnata	9	1	0
6	jul_11	H	Euglena spp.	10	1	0
6	jul_11	H	Gymnodinium sp.	11	1	0
6	jul_11	H	Nitzschia spp.	12	1	0
6	jul_11	H	Oedogonium sp. (filament)	13	1	0
6	jul_11	H	Oocystis spp.	14	1	0
6	jul_11	H	Pleurotaenium trabecula	15	1	0
6	jul_11	H	Scenedesmus gr. sensu stricto	16	1	0
6	jul_11	H	Spirogyra sp. (filament)	17	1	0
6	jul_11	H	Tetraedron triangulare	18	1	0
6	jul_12	H	Nephrocytium aghardianum	1	12689	9.44849
6	jul_12	H	Tetraedron triangulare	2	9050	9.11052
6	jul_12	H	Sphaerocystis sp.	3	3079	8.03236
6	jul_12	H	Achnanthes sp.	4	1680	7.42655
6	jul_12	H	Chlamydocapsa cf.	5	1307	7.17549
6	jul_12	H	Nephrocytium limneticum (colony)	6	1027	6.9344
6	jul_12	H	Pediastrum tetras (colony)	7	1027	6.9344
6	jul_12	H	cyst cf. Goniochloris sculpta	8	840	6.7334
6	jul_12	H	Staurastrum striolatum	9	747	6.61607
6	jul_12	H	isolated cell undetermined	10	560	6.32794
6	jul_12	H	Oocystis spp.	11	560	6.32794
6	jul_12	H	Oscillatoria limosa (filament)	12	560	6.32794
6	jul_12	H	Ankistrodesmus fusiformis	13	467	6.14633
6	jul_12	H	Cosmarium polygonatum	14	467	6.14633
6	jul_12	H	Willea villhemii	15	467	6.14633
6	jul_12	H	Elakatothrix sp. (colony)	16	374	5.92426
6	jul_12	H	Rhodomonas sp.	17	374	5.92426
6	jul_12	H	Nostocales (filament)	18	280	5.63479
6	jul_12	H	Oedogonium sp. (filament)	19	280	5.63479
6	jul_12	H	Petalomonas sp.	20	280	5.63479
6	jul_12	H	Trachelomonas sp.	21	280	5.63479
6	jul_12	H	Cosmarium reniforme	22	187	5.23111
6	jul_12	H	Gymnodinium sp.	23	187	5.23111
6	jul_12	H	Phormidium sp.	24	187	5.23111
6	jul_12	H	Aphanothece sp.	25	94	4.54329
6	jul_12	H	Coenocystis sp.	26	94	4.54329
6	jul_12	H	Flagellate	27	94	4.54329
6	jul_12	H	Geitlerinema	28	94	4.54329
6	jul_12	H	Goniochloris sculpta	29	94	4.54329
6	jul_12	H	Microcystis cf. natans	30	94	4.54329
6	jul_12	H	Nitzschia spp.	31	94	4.54329
6	mar	H	Peridinium willei	1	736	6.60123
6	mar	H	Trachelomonas volvocina	2	335	5.81413
6	mar	H	Achnanthes sp.	3	231	5.44242
6	mar	H	Cryptomonas spp.	4	161	5.0814
6	mar	H	Oscillatoria limosa (filament)	5	104	4.64439
6	mar	H	Nitzschia spp.	6	85	4.44265
6	mar	H	Synechococcus sp.	7	85	4.44265
6	mar	H	Gymnodinium sp.	8	52	3.95124
6	mar	H	Geitlerinema	9	38	3.63759
6	mar	H	Staurastrum striolatum	10	29	3.3673
6	mar	H	Euglena metabolica	11	24	3.17805
6	mar	H	Phormidium sp.	12	15	2.70805
6	mar	H	Scenedesmus gr. sensu stricto	13	15	2.70805
6	mar	H	Closterium leiblenii	14	10	2.30259
6	mar	H	Microcystis cf. natans	15	10	2.30259
6	mar	H	Nephrocytium aghardianum	16	10	2.30259
6	mar	H	Pediastrum tetras (colony)	17	10	2.30259
6	mar	H	Cryptomonas reflexa	18	5	1.60944
6	mar	H	Oedogonium sp. (filament)	19	5	1.60944
6	mar	H	Pediastrum boryanum (colony)	20	5	1.60944
6	mar	H	Pleurotaenium trabecula	21	5	1.60944
6	mar	H	Pseudanabaena sp. (filament)	22	5	1.60944
6	mar	H	Spirogyra sp. (filament)	23	5	1.60944
6	may	H	Trachelomonas volvocina	1	2015	7.60837
6	may	H	Peridinium willei	2	1209	7.09755
6	may	H	Pediastrum tetras (colony)	3	327	5.78996
6	may	H	Ankistrodesmus fusiformis	4	131	4.8752
6	may	H	Cryptomonas spp.	5	109	4.69135
6	may	H	Achnanthes sp.	6	98	4.58497
6	may	H	Oocystis spp.	7	66	4.18965
6	may	H	isolated cell undetermined	8	55	4.00733
6	may	H	Staurastrum striolatum	9	44	3.78419
6	may	H	Gymnodinium sp.	10	33	3.49651
6	may	H	Oscillatoria limosa (filament)	11	33	3.49651
6	may	H	Tetraedron triangulare	12	33	3.49651
6	may	H	Ankyra sp.	13	22	3.09104
6	may	H	Chlamydomonas sp.	14	22	3.09104
6	may	H	Fragilaria sp.	15	22	3.09104
6	may	H	Geitlerinema	16	22	3.09104
6	may	H	Nephrocytium aghardianum	17	22	3.09104
6	may	H	Nostocales (filament)	18	22	3.09104
6	may	H	Scenedesmus gr. sensu stricto	19	22	3.09104
6	may	H	Botryococcus braunii (colony)	20	11	2.3979
6	may	H	Cosmarium reniforme	21	11	2.3979
6	may	H	Oedogonium sp. (filament)	22	11	2.3979
6	may	H	Phormidium sp.	23	11	2.3979
6	may	H	Pleurotaenium trabecula	24	11	2.3979
6	may	H	Pseudanabaena limnetica (filament)	25	11	2.3979
6	may	H	Tetraedron minimum	26	11	2.3979
6	nov	H	Cryptomonas spp.	1	260	5.56068
6	nov	H	Oscillatoria limosa (filament)	2	53	3.97029
6	nov	H	Geitlerinema	3	9	2.19722
6	nov	H	Gymnodinium sp.	4	9	2.19722
6	nov	H	Cosmarium reniforme	5	5	1.60944
6	nov	H	Oedogonium sp. (filament)	6	4	1.38629
6	nov	H	Pleurotaenium trabecula	7	4	1.38629
6	nov	H	Aphanocapsa cf. delicatissima (colony)	8	2	0.693147
6	nov	H	Euglena metabolica	9	2	0.693147
6	nov	H	Pseudanabaena catenata (filament)	10	2	0.693147
6	nov	H	Scenedesmus cf. pseudodenticulatus	11	2	0.693147
6	nov	H	Aphanocapsa sp. (colony)	12	1	0
6	nov	H	Closterium venus	13	1	0
6	nov	H	Cocconeis placentula	14	1	0
6	nov	H	Cosmarium botrytis	15	1	0
6	nov	H	Epithemia adnata	16	1	0
6	nov	H	Flagellate	17	1	0
6	nov	H	Geminella sp. (filament)	18	1	0
6	nov	H	Nephrocytium aghardianum	19	1	0
6	nov	H	Peridinium willei	20	1	0
6	nov	H	Pseudanabaena limnetica (filament)	21	1	0
6	nov	H	Trachelomonas volvocina	22	1	0
6	sept	H	Cryptomonas reflexa	1	229	5.43372
6	sept	H	Cryptomonas spp.	2	53	3.97029
6	sept	H	Euglena metabolica	3	19	2.94444
6	sept	H	Cocconeis placentula	4	9	2.19722
6	sept	H	Gymnodinium sp.	5	9	2.19722
6	sept	H	Achnanthes sp.	6	8	2.07944
6	sept	H	Closterium venus	7	8	2.07944
6	sept	H	isolated cell undetermined	8	6	1.79176
6	sept	H	Oocystis spp.	9	4	1.38629
6	sept	H	Oscillatoria limosa (filament)	10	4	1.38629
6	sept	H	Scenedesmus cf. pseudodenticulatus	11	3	1.09861
6	sept	H	Chromulina cf. longiciliata	12	2	0.693147
6	sept	H	Cosmarium reniforme	13	2	0.693147
6	sept	H	Cyanogranis ferruginea (colony)	14	1	0
6	sept	H	Tetraedron triangulare	15	1	0
6	sept	H	Trachelomonas hispida	16	1	0
7	jul_11	A	Plagioselmis nannoplanctica	1	520	6.25383
7	jul_11	A	Merismopedia cf. insignis (colony)	2	21	3.04452
7	jul_11	A	Scenedesmus cf. pseudodenticulatus	3	15	2.70805
7	jul_11	A	Tetraedron caudatum	4	8	2.07944
7	jul_11	A	Monoraphidium contortum	5	6	1.79176
7	jul_11	A	Oscillatoria limosa (filament)	6	6	1.79176
7	jul_11	A	Euglena metabolica	7	5	1.60944
7	jul_11	A	Scenedesmus gr. abundantes spinosi (colony)	8	3	1.09861
7	jul_11	A	Undetermined	9	3	1.09861
7	jul_11	A	Cosmarium regnellii	10	2	0.693147
7	jul_11	A	Cosmarium reniforme	11	2	0.693147
7	jul_11	A	Cryptomonas spp.	12	2	0.693147
7	jul_12	A	Chromulina cf. longiciliata	1	11618	9.36031
7	jul_12	A	Chromulina sp.	2	951	6.85751
7	jul_12	A	Plagioselmis nannoplanctica	3	123	4.81218
7	jul_12	A	isolated cell undetermined	4	62	4.12713
7	jul_12	A	Achnanthes sp.	5	31	3.43399
7	jul_12	A	Cryptomonas reflexa	6	31	3.43399
7	jul_12	A	Nephrocytium aghardianum	7	31	3.43399
7	jul_12	A	Tetraedron triangulare	8	31	3.43399
7	mar	A	Botryococcus braunii (colony)	1	16	2.77259
7	mar	A	Cryptomonas spp.	2	9	2.19722
7	mar	A	Scenedesmus gr. abundantes spinosi (colony)	3	9	2.19722
7	mar	A	isolated cell undetermined	4	8	2.07944
7	mar	A	Achnanthes sp.	5	7	1.94591
7	mar	A	Cryptomonas reflexa	6	7	1.94591
7	mar	A	Desmodesmus sensu stricto (colony)	7	5	1.60944
7	mar	A	Euglena metabolica	8	5	1.60944
7	mar	A	Geitlerinema	9	5	1.60944
7	mar	A	Scenedesmus gr. sensu stricto	10	5	1.60944
7	mar	A	Plagioselmis nannoplanctica	11	4	1.38629
7	mar	A	Gomphonema spp.	12	3	1.09861
7	mar	A	Aphanocapsa sp. (colony)	13	2	0.693147
7	mar	A	Aphanocapsa delicatissima (colony)	14	1	0
7	mar	A	Chromulina sp.	15	1	0
7	mar	A	Cocconeis placentula	16	1	0
7	mar	A	Cosmarium spp.	17	1	0
7	mar	A	Mallomonas sp.	18	1	0
7	mar	A	Oocystis spp.	19	1	0
7	mar	A	Oscillatoria limosa (filament)	20	1	0
7	mar	A	Phormidium sp.	21	1	0
7	mar	A	Trachelomonas volvocina	22	1	0
7	may	A	Chromulina sp.	1	32843	10.3995
7	may	A	Chromulina cf. longiciliata	2	241	5.4848
7	may	A	Chlamydomonas sp.	3	161	5.0814
7	may	A	Gymnodinium sp.	4	81	4.39445
7	sept	A	Plagioselmis nannoplanctica	1	889	6.7901
7	sept	A	Chlamydomonas sp.	2	121	4.79579
7	sept	A	Chromulina cf. longiciliata	3	76	4.33073
7	sept	A	Chromulina sp.	4	12	2.48491
7	sept	A	Merismopedia cf. insignis (colony)	5	9	2.19722
7	sept	A	Euglena metabolica	6	6	1.79176
7	sept	A	Gomphonema spp.	7	6	1.79176
7	sept	A	Achnanthes sp.	8	3	1.09861
7	sept	A	Cocconeis placentula	9	3	1.09861
8	jan	H	Cryptomonas spp.	1	7378	8.90626
8	jan	H	Scenedesmus gr. sensu stricto	2	137	4.91998
8	jan	H	Pediastrum tetras (colony)	3	98	4.58497
8	jan	H	Tetraedron triangulare	4	98	4.58497
8	jan	H	Aphanocapsa sp. (colony)	5	78	4.35671
8	jan	H	Sphaerocystis sp.	6	59	4.07754
8	jan	H	Botryococcus braunii (colony)	7	39	3.66356
8	jan	H	Anabaena sp. (filament)	8	20	2.99573
8	jan	H	Ankistrodesmus fusiformis	9	20	2.99573
8	jan	H	Aphanothece microscopica	10	20	2.99573
8	jan	H	Aphanothece sp.	11	20	2.99573
8	jan	H	Elakatothrix sp. (colony)	12	20	2.99573
8	jan	H	Oedogonium sp. (filament)	13	20	2.99573
8	jan	H	Oocystis spp.	14	20	2.99573
8	jul_11	H	Oocystis spp.	1	1888	7.54327
8	jul_11	H	Cryptomonas spp.	2	195	5.273
8	jul_11	H	Tetraedron triangulare	3	107	4.67283
8	jul_11	H	Cosmarium regnellii	4	54	3.98898
8	jul_11	H	Botryococcus braunii (colony)	5	34	3.52636
8	jul_11	H	Nephrocytium aghardianum	6	30	3.4012
8	jul_11	H	Pediastrum tetras (colony)	7	20	2.99573
8	jul_11	H	Sphaerocystis sp.	8	20	2.99573
8	jul_11	H	Cosmarium spp.	9	15	2.70805
8	jul_11	H	Desmodesmus sensu stricto (colony)	10	15	2.70805
8	jul_11	H	Goniochloris sculpta	11	15	2.70805
8	jul_11	H	Merismopedia sp. (colony)	12	15	2.70805
8	jul_11	H	Oscillatoria limosa (filament)	13	15	2.70805
8	jul_11	H	Scenedesmus gr. armati	14	15	2.70805
8	jul_11	H	Epithemia adnata	15	10	2.30259
8	jul_11	H	Scenedesmus gr. sensu stricto	16	10	2.30259
8	jul_11	H	Aphanothece microscopica	17	5	1.60944
8	jul_11	H	Dictyosphaerium sp. (colony)	18	5	1.60944
8	jul_11	H	Gymnodinium sp.	19	5	1.60944
8	jul_11	H	isolated cell undetermined	20	5	1.60944
8	jul_11	H	Monoraphidium circinale	21	5	1.60944
8	jul_11	H	Pseudanabaena sp. (filament)	22	5	1.60944
8	jul_11	H	Trachelomonas volvocina	23	5	1.60944
8	jul_11	H	Willea villhemii	24	5	1.60944
8	jul_12	H	Aphanothece microscopica	1	112327	11.6292
8	jul_12	H	Gloeocystis sp.	2	43344	10.6769
8	jul_12	H	Sphaerocystis sp.	3	14041	9.54974
8	jul_12	H	Oocystis spp.	4	13431	9.50532
8	jul_12	H	Tetraedron triangulare	5	12820	9.45876
8	jul_12	H	Pediastrum tetras (colony)	6	9158	9.12238
8	jul_12	H	cyst cf. Goniochloris sculpta	7	7326	8.89918
8	jul_12	H	Goniochloris sculpta	8	6105	8.71686
8	jul_12	H	Gloeocystis cf.	9	4884	8.49372
8	jul_12	H	Cosmarium cf. polygonatum	10	4274	8.36031
8	jul_12	H	Cryptomonas spp.	11	3663	8.20604
8	jul_12	H	Elakatothrix sp. (colony)	12	3663	8.20604
8	jul_12	H	Epithemia adnata	13	2442	7.80057
8	jul_12	H	Anabaena cf. constricta (filament)	14	1832	7.51316
8	jul_12	H	Geitlerinema	15	1832	7.51316
8	jul_12	H	Achnanthes sp.	16	1221	7.10743
8	jul_12	H	Botryococcus braunii (colony)	17	611	6.4151
8	jul_12	H	Chlorolobion sp.	18	611	6.4151
8	jul_12	H	Chroococcus sp.	19	611	6.4151
8	jul_12	H	Nephrocytium aghardianum	20	611	6.4151
8	jul_12	H	Pseudanabaena sp. (filament)	21	611	6.4151
8	jul_12	H	Scenedesmus cf. pseudodenticulatus	22	611	6.4151
8	mar	H	Oocystis spp.	1	1781	7.48493
8	mar	H	Oedogonium sp. (filament)	2	1039	6.94601
8	mar	H	Cryptomonas spp.	3	905	6.80793
8	mar	H	Tetraedron triangulare	4	816	6.70441
8	mar	H	Pediastrum tetras (colony)	5	357	5.87774
8	mar	H	Ankistrodesmus fusiformis	6	223	5.40717
8	mar	H	Achnanthes sp.	7	208	5.33754
8	mar	H	Cosmarium cf. polygonatum	8	208	5.33754
8	mar	H	Sphaerocystis sp.	9	119	4.77912
8	mar	H	Apiocystis brauniana (colony)	10	90	4.49981
8	mar	H	Scenedesmus gr. sensu stricto	11	75	4.31749
8	mar	H	Elakatothrix sp. (colony)	12	60	4.09434
8	mar	H	Golenkinia cf.	13	60	4.09434
8	mar	H	Botryococcus braunii (colony)	14	30	3.4012
8	mar	H	Pseudanabaena sp. (filament)	15	30	3.4012
8	mar	H	Closterium venus	16	15	2.70805
8	mar	H	Cosmarium humile	17	15	2.70805
8	mar	H	Nephrocytium sp. (colony)	18	15	2.70805
8	mar	H	Scenedesmus gr. armati	19	15	2.70805
8	may	H	Tetraedron triangulare	1	13169	9.48562
8	may	H	Aphanothece microscopica	2	9636	9.17326
8	may	H	Cryptomonas spp.	3	5782	8.6625
8	may	H	Pediastrum tetras (colony)	4	3320	8.10772
8	may	H	Oocystis spp.	5	2998	8.0057
8	may	H	Goniochloris sculpta	6	2035	7.61825
8	may	H	Sphaerocystis sp.	7	1821	7.50714
8	may	H	Cosmarium cf. polygonatum	8	1071	6.97635
8	may	H	cyst cf. Goniochloris sculpta	9	1071	6.97635
8	may	H	Flagellate	10	750	6.62007
8	may	H	Geitlerinema	11	643	6.46614
8	may	H	isolated cell undetermined	12	643	6.46614
8	may	H	Scenedesmus cf. pseudodenticulatus	13	429	6.06146
8	may	H	Aphanocapsa sp. (colony)	14	215	5.37064
8	may	H	Elakatothrix sp. (colony)	15	215	5.37064
8	may	H	Oedogonium sp. (filament)	16	215	5.37064
8	may	H	Willea villhemii	17	215	5.37064
8	may	H	Anabaena sp. (filament)	18	108	4.68213
8	may	H	Ankistrodesmus fusiformis	19	108	4.68213
8	may	H	Apiocystis brauniana (colony)	20	108	4.68213
8	may	H	Characiopsis lunaris	21	108	4.68213
8	may	H	Chromulina sp.	22	108	4.68213
8	may	H	Cosmarium botrytis	23	108	4.68213
8	may	H	Cyanogranis sp. (colony)	24	108	4.68213
8	may	H	Euglena metabolica	25	108	4.68213
8	may	H	Monoraphidium circinale	26	108	4.68213
8	may	H	Staurastrum striolatum	27	108	4.68213
8	nov	H	Aphanothece microscopica	1	16905	9.73536
8	nov	H	Goniochloris sculpta	2	1015	6.92264
8	nov	H	Cryptomonas spp.	3	846	6.74052
8	nov	H	Oocystis spp.	4	620	6.42972
8	nov	H	Sphaerocystis sp.	5	620	6.42972
8	nov	H	Oedogonium sp. (filament)	6	564	6.33505
8	nov	H	cyst cf. Goniochloris sculpta	7	339	5.826
8	nov	H	Aphanothece sp.	8	282	5.64191
8	nov	H	Tetraedron triangulare	9	282	5.64191
8	nov	H	Pediastrum tetras (colony)	10	226	5.42053
8	nov	H	Botryococcus braunii (colony)	11	170	5.1358
8	nov	H	Cosmarium reniforme	12	170	5.1358
8	nov	H	Elakatothrix sp. (colony)	13	170	5.1358
8	nov	H	Cosmarium cf. polygonatum	14	113	4.72739
8	nov	H	Euglena metabolica	15	113	4.72739
8	nov	H	Flagellate	16	113	4.72739
8	nov	H	Geitlerinema	17	113	4.72739
8	nov	H	Aphanocapsa sp. (colony)	18	57	4.04305
8	sept	H	Sphaerocystis cf.	1	1310	7.17778
8	sept	H	Aphanothece microscopica	2	1043	6.94986
8	sept	H	Cryptomonas spp.	3	558	6.32436
8	sept	H	Oocystis spp.	4	413	6.02345
8	sept	H	Sphaerocystis sp.	5	304	5.71703
8	sept	H	Goniochloris sculpta	6	291	5.67332
8	sept	H	Botryococcus braunii (colony)	7	207	5.33272
8	sept	H	Tetraedron triangulare	8	207	5.33272
8	sept	H	Scenedesmus cf. pseudodenticulatus	9	146	4.98361
8	sept	H	Nephrocytium aghardianum	10	97	4.57471
8	sept	H	Anabaena cf. constricta (filament)	11	49	3.89182
8	sept	H	Epithemia sorex	12	49	3.89182
8	sept	H	Pediastrum tetras (colony)	13	49	3.89182
8	sept	H	Aphanothece sp.	14	13	2.56495
8	sept	H	Apiocystis brauniana (colony)	15	13	2.56495
8	sept	H	Chroococcus sp.	16	13	2.56495
8	sept	H	Cosmarium reniforme	17	13	2.56495
8	sept	H	Elakatothrix sp. (colony)	18	13	2.56495
8	sept	H	Euglena spp.	19	13	2.56495
8	sept	H	Gymnodinium sp.	20	13	2.56495
8	sept	H	Oedogonium sp. (filament)	21	13	2.56495
8	sept	H	Petalomonas sp.	22	13	2.56495
8	sept	H	Pleurotaenium trabecula	23	13	2.56495
8	sept	H	Staurastrum striolatum	24	13	2.56495
9	jan	H	Cryptomonas spp.	1	11082	9.31308
9	jan	H	Chromulina cf. longiciliata	2	7789	8.96047
9	jan	H	Merismopedia sp. (colony)	3	802	6.68711
9	jul_11	H	Willea villhemii	1	59	4.07754
9	jul_11	H	Epithemia adnata	2	28	3.3322
9	jul_11	H	Peridinium willei	3	25	3.21888
9	jul_11	H	Cryptomonas spp.	4	11	2.3979
9	jul_11	H	Oedogonium sp. (filament)	5	10	2.30259
9	jul_11	H	Oocystis spp.	6	10	2.30259
9	jul_11	H	Staurastrum striolatum	7	10	2.30259
9	jul_11	H	Scenedesmus gr. sensu stricto	8	6	1.79176
9	jul_11	H	Euglena metabolica	9	5	1.60944
9	jul_11	H	Nephrocytium aghardianum	10	5	1.60944
9	jul_11	H	Oscillatoria limosa (filament)	11	5	1.60944
9	jul_11	H	Tetraedron triangulare	12	3	1.09861
9	jul_11	H	Cocconeis placentula	13	1	0
9	jul_11	H	Cosmarium botrytis	14	1	0
9	jul_11	H	Cosmarium regnellii	15	1	0
9	jul_11	H	Dictyosphaerium sp. (colony)	16	1	0
9	jul_11	H	Elakatothrix sp. (colony)	17	1	0
9	jul_11	H	Lepocinclis sp.	18	1	0
9	jul_11	H	Pediastrum tetras (colony)	19	1	0
9	jul_11	H	Spirogyra sp. (filament)	20	1	0
9	jul_11	H	Undetermined	21	1	0
9	jul_12	H	Oocystis spp.	1	221	5.39816
9	jul_12	H	Aphanothece microscopica	2	215	5.37064
9	jul_12	H	Geitlerinema	3	165	5.10595
9	jul_12	H	Sphaerocystis sp.	4	75	4.31749
9	jul_12	H	Gloeocystis sp.	5	69	4.23411
9	jul_12	H	Navicula spp.	6	51	3.93183
9	jul_12	H	Staurastrum striolatum	7	48	3.8712
9	jul_12	H	Tetraedron triangulare	8	42	3.73767
9	jul_12	H	Achnanthes sp.	9	33	3.49651
9	jul_12	H	Pediastrum tetras (colony)	10	27	3.29584
9	jul_12	H	Goniochloris sculpta	11	24	3.17805
9	jul_12	H	Scenedesmus cf. pseudodenticulatus	12	24	3.17805
9	jul_12	H	Nephrocytium aghardianum	13	21	3.04452
9	jul_12	H	Tetraedron minimum	14	18	2.89037
9	jul_12	H	Epithemia adnata	15	15	2.70805
9	jul_12	H	isolated cell undetermined	16	15	2.70805
9	jul_12	H	Scenedesmus gr. sensu stricto	17	15	2.70805
9	jul_12	H	Cryptomonas spp.	18	12	2.48491
9	jul_12	H	Pennate diatom	19	12	2.48491
9	jul_12	H	Chlamydocapsa sp.	20	9	2.19722
9	jul_12	H	Cosmarium reniforme	21	9	2.19722
9	jul_12	H	cyst cf. Goniochloris sculpta	22	9	2.19722
9	jul_12	H	Elakatothrix sp. (colony)	23	9	2.19722
9	jul_12	H	Ankistrodesmus fusiformis	24	6	1.79176
9	jul_12	H	Chromulina sp.	25	6	1.79176
9	jul_12	H	Chroococcus sp.	26	6	1.79176
9	jul_12	H	Cocconeis placentula	27	6	1.79176
9	jul_12	H	Cosmarium sphagnicolum	28	6	1.79176
9	jul_12	H	Oedogonium sp. (filament)	29	6	1.79176
9	jul_12	H	Amphora sp.	30	3	1.09861
9	jul_12	H	Aphanothece sp.	31	3	1.09861
9	jul_12	H	Apiocystis brauniana (colony)	32	3	1.09861
9	jul_12	H	Cosmarium botrytis	33	3	1.09861
9	jul_12	H	Cyst	34	3	1.09861
9	jul_12	H	Dictyosphaerium chlorelloides (colony)	35	3	1.09861
9	jul_12	H	Euglena spp.	36	3	1.09861
9	jul_12	H	Fragilaria sp.	37	3	1.09861
9	jul_12	H	Gomphonema spp.	38	3	1.09861
9	jul_12	H	Monoraphidium griffithii	39	3	1.09861
9	jul_12	H	Willea villhemii	40	3	1.09861
9	may	H	Aphanothece microscopica	1	12	2.48491
9	may	H	Tetraedron triangulare	2	9	2.19722
9	may	H	Chlamydomonas sp.	3	6	1.79176
9	may	H	Cryptomonas spp.	4	5	1.60944
9	may	H	cyst cf. Goniochloris sculpta	5	4	1.38629
9	may	H	isolated cell undetermined	6	4	1.38629
9	may	H	Oocystis spp.	7	3	1.09861
9	may	H	Goniochloris sculpta	8	2	0.693147
9	may	H	Oedogonium sp. (filament)	9	2	0.693147
9	may	H	Pediastrum tetras (colony)	10	2	0.693147
9	may	H	Sphaerocystis sp.	11	2	0.693147
9	may	H	Achnanthes sp.	12	1	0
9	may	H	Ankistrodesmus fusiformis	13	1	0
9	may	H	Aphanocapsa sp. (colony)	14	1	0
9	may	H	Chlorogonium sp.	15	1	0
9	may	H	Closterium leiblenii	16	1	0
9	may	H	Cosmarium cf. polygonatum	17	1	0
9	may	H	Elakatothrix sp. (colony)	18	1	0
9	may	H	Epithemia adnata	19	1	0
9	may	H	Euglena metabolica	20	1	0
9	may	H	Gloeocapsopsis sp. (colony)	21	1	0
9	may	H	Merismopedia sp. (colony)	22	1	0
9	may	H	Microcystis cf. natans	23	1	0
9	may	H	Nitzschia spp.	24	1	0
9	may	H	Nostocales (filament)	25	1	0
9	may	H	Oscillatoriales (filament)	26	1	0
9	may	H	Pennate diatom	27	1	0
9	may	H	Plagioselmis nannoplanctica	28	1	0
9	may	H	Pseudanabaena mucicola (filament)	29	1	0
9	may	H	Scenedesmus cf. pseudodenticulatus	30	1	0
9	may	H	Staurastrum striolatum	31	1	0
9	nov	H	Peridinium willei	1	287	5.65948
9	nov	H	Staurastrum striolatum	2	9	2.19722
9	nov	H	Euglena spp.	3	3	1.09861
9	nov	H	Epithemia adnata	4	2	0.693147
9	nov	H	Botryococcus braunii (colony)	5	1	0
9	nov	H	Cosmarium botrytis	6	1	0
9	nov	H	Cosmarium reniforme	7	1	0
9	nov	H	Elakatothrix sp. (colony)	8	1	0
9	nov	H	Gymnodinium sp.	9	1	0
9	sept	H	Peridinium willei	1	149	5.00395
9	sept	H	Euglena metabolica	2	9	2.19722
9	sept	H	isolated cell undetermined	3	9	2.19722
9	sept	H	Aphanothece microscopica	4	7	1.94591
9	sept	H	Epithemia adnata	5	4	1.38629
9	sept	H	Oocystis spp.	6	4	1.38629
9	sept	H	Cryptomonas spp.	7	3	1.09861
9	sept	H	Staurastrum striolatum	8	3	1.09861
9	sept	H	Achnanthes sp.	9	2	0.693147
9	sept	H	Cocconeis placentula	10	2	0.693147
9	sept	H	Goniochloris sculpta	11	2	0.693147
9	sept	H	Merismopedia cf. insignis (colony)	12	2	0.693147
9	sept	H	Sphaerocystis sp.	13	2	0.693147
9	sept	H	Botryococcus braunii (colony)	14	1	0
9	sept	H	Closterium leiblenii	15	1	0
9	sept	H	Cosmarium reniforme	16	1	0
9	sept	H	Epithemia sorex	17	1	0
9	sept	H	Gomphonema spp.	18	1	0
9	sept	H	Nephrocytium aghardianum	19	1	0
9	sept	H	Oedogonium sp. (filament)	20	1	0
9	sept	H	Tetraedron triangulare	21	1	0
10	jul_11	A	Botryococcus braunii (colony)	1	52	3.95124
10	jul_11	A	Tetraedron triangulare	2	25	3.21888
10	jul_11	A	Oocystis spp.	3	14	2.63906
10	jul_11	A	Scenedesmus gr. sensu stricto	4	8	2.07944
10	jul_11	A	Sphaerocystis sp.	5	8	2.07944
10	jul_11	A	Cosmarium botrytis	6	7	1.94591
10	jul_11	A	Cosmarium reniforme	7	7	1.94591
10	jul_11	A	Willea villhemii	8	6	1.79176
10	jul_11	A	Aphanothece microscopica	9	5	1.60944
10	jul_11	A	Cosmarium cf. polygonatum	10	5	1.60944
10	jul_11	A	Cosmarium regnellii	11	5	1.60944
10	jul_11	A	Chromulina cf. longiciliata	12	3	1.09861
10	jul_11	A	Monoraphidium circinale	13	3	1.09861
10	jul_11	A	Cryptomonas spp.	14	2	0.693147
10	jul_11	A	Dictyosphaerium sp. (colony)	15	2	0.693147
10	jul_11	A	Flagellate	16	2	0.693147
10	jul_11	A	Geitlerinema	17	2	0.693147
10	jul_11	A	Oscillatoria limosa (filament)	18	2	0.693147
10	jul_11	A	Chroococcus sp.	19	1	0
10	jul_11	A	Epithemia adnata	20	1	0
10	jul_11	A	Euglena metabolica	21	1	0
10	jul_11	A	isolated cell undetermined	22	1	0
10	jul_11	A	Nephrocytium aghardianum	23	1	0
10	jul_11	A	Paulschulzia sp. (colony)	24	1	0
10	jul_11	A	Phormidium sp.	25	1	0
10	jul_11	A	Plagioselmis nannoplanctica	26	1	0
10	jul_11	A	Pseudanabaena sp. (filament)	27	1	0
10	jul_11	A	Snowella sp. (colony)	28	1	0
10	jul_11	A	Synechococcus sp.	29	1	0
10	jul_11	A	Tetraedron minimum	30	1	0
10	jul_11	A	Trachelomonas spp.	31	1	0
10	jul_12	A	Chlorella spp.	1	9139	9.12031
10	jul_12	A	Aphanothece microscopica	2	354	5.8693
10	jul_12	A	Cosmarium botrytis	3	127	4.84419
10	jul_12	A	Chromulina cf. longiciliata	4	101	4.61512
10	jul_12	A	Flagellate	5	76	4.33073
10	jul_12	A	Plagioselmis nannoplanctica	6	76	4.33073
10	jul_12	A	Aphanothece sp.	7	51	3.93183
10	jul_12	A	isolated cell undetermined	8	51	3.93183
10	jul_12	A	Chlamydomonas sp.	9	26	3.2581
10	jul_12	A	Coelosphaerium sp. (colony)	10	26	3.2581
10	jul_12	A	Cosmarium sphagnicolum	11	26	3.2581
10	jul_12	A	Euglena metabolica	12	26	3.2581
10	jul_12	A	Monoraphidium circinale	13	26	3.2581
10	jul_12	A	Navicula spp.	14	26	3.2581
10	jul_12	A	Pennate diatom	15	26	3.2581
10	jul_12	A	Scenedesmus cf. pseudodenticulatus	16	26	3.2581
10	mar	A	Plagioselmis nannoplanctica	1	21146	9.95921
10	mar	A	Cryptomonas reflexa	2	911	6.81454
10	mar	A	Botryococcus braunii (colony)	3	54	3.98898
10	mar	A	Flagellate	4	54	3.98898
10	may	A	Plagioselmis nannoplanctica	1	96	4.56435
10	may	A	Chlamydomonas sp.	2	19	2.94444
10	may	A	isolated cell undetermined	3	12	2.48491
10	may	A	Aphanothece microscopica	4	6	1.79176
10	may	A	Oocystis spp.	5	5	1.60944
10	may	A	Coenocystis sp.	6	3	1.09861
10	may	A	Achnanthes sp.	7	2	0.693147
10	may	A	Monoraphidium circinale	8	2	0.693147
10	may	A	Scenedesmus cf. pseudodenticulatus	9	2	0.693147
10	may	A	Tetraedron triangulare	10	2	0.693147
10	may	A	Aphanocapsa sp. (colony)	11	1	0
10	may	A	Botryococcus braunii (colony)	12	1	0
10	may	A	Chlorolobion sp.	13	1	0
10	may	A	Cosmarium cf. polygonatum	14	1	0
10	may	A	Cosmarium humile	15	1	0
10	may	A	Cosmarium regnellii	16	1	0
10	may	A	Elakatothrix sp. (colony)	17	1	0
10	may	A	Nostocales (filament)	18	1	0
10	nov	A	Chromulina sp.	1	279	5.63121
10	nov	A	Flagellate	2	73	4.29046
10	nov	A	Cryptomonas reflexa	3	53	3.97029
10	nov	A	Botryococcus braunii (colony)	4	36	3.58352
10	nov	A	Trachelomonas volvocina	5	17	2.83321
10	nov	A	Tetraedron triangulare	6	12	2.48491
10	nov	A	Desmodesmus sensu stricto (colony)	7	8	2.07944
10	nov	A	Scenedesmus gr. abundantes spinosi (colony)	8	7	1.94591
10	nov	A	Chromulina cf. longiciliata	9	6	1.79176
10	nov	A	Cosmarium spp.	10	4	1.38629
10	nov	A	Cryptomonas spp.	11	4	1.38629
10	nov	A	Plagioselmis nannoplanctica	12	4	1.38629
10	nov	A	Nitzschia spp.	13	3	1.09861
10	nov	A	Peridinium willei	14	3	1.09861
10	nov	A	Scenedesmus cf. pseudodenticulatus	15	3	1.09861
10	nov	A	Aphanocapsa sp. (colony)	16	2	0.693147
10	nov	A	Geminella sp. (filament)	17	2	0.693147
10	nov	A	Navicula spp.	18	2	0.693147
10	nov	A	Oscillatoria limosa (filament)	19	2	0.693147
10	nov	A	Pediastrum boryanum (colony)	20	2	0.693147
10	nov	A	Pseudanabaena limnetica (filament)	21	2	0.693147
10	sept	A	Cryptomonas reflexa	1	2596	7.86173
10	sept	A	Plagioselmis nannoplanctica	2	763	6.63726
10	sept	A	Botryococcus braunii (colony)	3	35	3.55535
10	sept	A	Aphanocapsa sp. (colony)	4	9	2.19722
10	sept	A	Cosmarium botrytis	5	9	2.19722
10	sept	A	Cosmarium reniforme	6	9	2.19722
10	sept	A	Euglena metabolica	7	9	2.19722
10	sept	A	Gymnodinium sp.	8	9	2.19722
10	sept	A	Scenedesmus cf. pseudodenticulatus	9	9	2.19722
15	jan	H	Cryptomonas spp.	1	11	2.3979
15	jan	H	Gymnodinium sp.	2	6	1.79176
15	jan	H	Botryococcus braunii (colony)	3	2	0.693147
15	jan	H	Geitlerinema	4	2	0.693147
15	jan	H	Pediastrum tetras (colony)	5	2	0.693147
15	jan	H	Trachelomonas volvocina	6	2	0.693147
15	jan	H	Anabaena sp. (filament)	7	1	0
15	jan	H	Chlorococcales	8	1	0
15	jan	H	Cosmarium botrytis	9	1	0
15	jan	H	Scenedesmus gr. armati	10	1	0
15	jan	H	Scenedesmus gr. sensu stricto	11	1	0
15	jan	H	Sphaerocystis sp.	12	1	0
15	jan	H	Spirogyra sp. (filament)	13	1	0
15	jan	H	Trachelomonas abrupta	14	1	0
15	jan	H	Trachelomonas hispida	15	1	0
15	jul_11	H	Oocystis spp.	1	397	5.98394
15	jul_11	H	Trachelomonas hispida	2	368	5.90808
15	jul_11	H	Nephrocytium aghardianum	3	328	5.79301
15	jul_11	H	Anabaena cf. constricta (filament)	4	288	5.66296
15	jul_11	H	Scenedesmus cf. pseudodenticulatus	5	66	4.18965
15	jul_11	H	Gymnodinium sp.	6	41	3.71357
15	jul_11	H	Cryptomonas reflexa	7	30	3.4012
15	jul_11	H	Botryococcus braunii (colony)	8	19	2.94444
15	jul_11	H	Cosmarium regnellii	9	15	2.70805
15	jul_11	H	Sphaerocystis sp.	10	15	2.70805
15	jul_11	H	Closterium venus	11	11	2.3979
15	jul_11	H	Epithemia adnata	12	11	2.3979
15	jul_11	H	Chrysophyte undetermined	13	8	2.07944
15	jul_11	H	Euglena metabolica	14	8	2.07944
15	jul_11	H	Pediastrum tetras (colony)	15	8	2.07944
15	jul_11	H	Aphanothece microscopica	16	4	1.38629
15	jul_11	H	Chlorococcales	17	4	1.38629
15	jul_11	H	Cryptomonas spp.	18	4	1.38629
15	jul_12	H	Oocystis spp.	1	7266	8.89096
15	jul_12	H	Sphaerocystis sp.	2	2943	7.98718
15	jul_12	H	Scenedesmus cf. pseudodenticulatus	3	522	6.25767
15	jul_12	H	Pediastrum tetras (colony)	4	184	5.21494
15	jul_12	H	Plagioselmis nannoplanctica	5	154	5.03695
15	jul_12	H	Scenedesmus gr. sensu stricto	6	154	5.03695
15	jul_12	H	Cryptomonas spp.	7	123	4.81218
15	jul_12	H	Tetraedron triangulare	8	123	4.81218
15	jul_12	H	Botryococcus braunii (colony)	9	92	4.52179
15	jul_12	H	Cryptomonas reflexa	10	92	4.52179
15	jul_12	H	Gloeocystis sp.	11	92	4.52179
15	jul_12	H	Tetrastrum sp. (colony)	12	92	4.52179
15	jul_12	H	Dictyosphaerium sp. (colony)	13	62	4.12713
15	jul_12	H	Gymnodinium sp.	14	62	4.12713
15	jul_12	H	Navicula spp.	15	62	4.12713
15	jul_12	H	Ankistrodesmus fusiformis	16	31	3.43399
15	jul_12	H	cyst cf. Goniochloris sculpta	17	31	3.43399
15	jul_12	H	Geitlerinema	18	31	3.43399
15	jul_12	H	Microcystis cf. natans	19	31	3.43399
15	jul_12	H	Oedogonium sp. (filament)	20	31	3.43399
15	jul_12	H	Pseudanabaena sp. (filament)	21	31	3.43399
15	jul_12	H	Snowella sp. (colony)	22	31	3.43399
15	jul_12	H	Willea villhemii	23	31	3.43399
15	mar	H	Rhodomonas sp.	1	689	6.53524
15	mar	H	Achnanthes sp.	2	556	6.32077
15	mar	H	Cryptomonas spp.	3	422	6.04501
15	mar	H	Goniochloris sculpta	4	401	5.99396
15	mar	H	Sphaerocystis sp.	5	329	5.79606
15	mar	H	Pediastrum tetras (colony)	6	288	5.66296
15	mar	H	Euglena metabolica	7	216	5.37528
15	mar	H	Gomphonema spp.	8	155	5.04343
15	mar	H	Oocystis spp.	9	144	4.96981
15	mar	H	Scenedesmus gr. sensu stricto	10	134	4.89784
15	mar	H	Ankistrodesmus fusiformis	11	124	4.82028
15	mar	H	Cosmarium humile	12	93	4.5326
15	mar	H	Chlorolobion sp.	13	83	4.41884
15	mar	H	Oedogonium sp. (filament)	14	62	4.12713
15	mar	H	Cosmarium botrytis	15	52	3.95124
15	mar	H	Cosmarium regnellii	16	52	3.95124
15	mar	H	Gymnodinium sp.	17	52	3.95124
15	mar	H	Geitlerinema	18	42	3.73767
15	mar	H	Sphaerocystis cf.	19	31	3.43399
15	mar	H	Spirogyra sp. (filament)	20	31	3.43399
15	mar	H	Willea villhemii	21	31	3.43399
15	mar	H	Botryococcus braunii (colony)	22	21	3.04452
15	mar	H	Chromulina sp.	23	21	3.04452
15	mar	H	Aphanothece sp.	24	11	2.3979
15	mar	H	Elakatothrix sp. (colony)	25	11	2.3979
15	mar	H	Epithemia adnata	26	11	2.3979
15	mar	H	Euglena sp. (uncolored)	27	11	2.3979
15	mar	H	isolated cell undetermined	28	11	2.3979
15	mar	H	Navicula spp.	29	11	2.3979
15	mar	H	Oscillatoria limosa (filament)	30	11	2.3979
15	mar	H	Pseudanabaena limnetica (filament)	31	11	2.3979
15	mar	H	Scenedesmus gr. armati	32	11	2.3979
15	mar	H	Tetraedron minimum	33	11	2.3979
15	may	H	Goniochloris sculpta	1	5161	8.54889
15	may	H	Oocystis spp.	2	2600	7.86327
15	may	H	Sphaerocystis sp.	3	2485	7.81803
15	may	H	Cosmarium humile	4	1147	7.04491
15	may	H	Achnanthes sp.	5	650	6.47697
15	may	H	isolated cell undetermined	6	574	6.35263
15	may	H	Cosmarium cf. polygonatum	7	345	5.84354
15	may	H	Cryptomonas spp.	8	306	5.72359
15	may	H	Pediastrum tetras (colony)	9	306	5.72359
15	may	H	Cosmarium regnellii	10	268	5.59099
15	may	H	Spirogyra sp. (filament)	11	268	5.59099
15	may	H	Cosmarium impressulum	12	230	5.43808
15	may	H	Acutodesmus (colony)	13	192	5.2575
15	may	H	Epithemia adnata	14	192	5.2575
15	may	H	Microcystis cf. natans	15	192	5.2575
15	may	H	Ankistrodesmus fusiformis	16	153	5.03044
15	may	H	cyst cf. Goniochloris sculpta	17	153	5.03044
15	may	H	Elakatothrix sp. (colony)	18	153	5.03044
15	may	H	Oedogonium sp. (filament)	19	153	5.03044
15	may	H	Rhodomonas sp.	20	153	5.03044
15	may	H	Scenedesmus cf. pseudodenticulatus	21	153	5.03044
15	may	H	Willea villhemii	22	153	5.03044
15	may	H	Chlorolobion sp.	23	115	4.74493
15	may	H	Cosmarium meneghinii	24	115	4.74493
15	may	H	Aphanothece microscopica	25	77	4.34381
15	may	H	Gymnodinium sp.	26	77	4.34381
15	may	H	Cosmarium botrytis	27	39	3.66356
15	may	H	Euglena spp.	28	39	3.66356
15	may	H	Pseudanabaena limnetica (filament)	29	39	3.66356
15	may	H	Scenedesmus gr. sensu stricto	30	39	3.66356
15	may	H	Tetraedron triangulare	31	39	3.66356
15	nov	H	Trachelomonas hispida	1	1287	7.16007
15	nov	H	Trachelomonas abrupta	2	174	5.15906
15	nov	H	Pediastrum tetras (colony)	3	58	4.06044
15	nov	H	Peridinium willei	4	41	3.71357
15	nov	H	Chromulina sp.	5	32	3.46574
15	nov	H	Microcystis cf. natans	6	23	3.13549
15	nov	H	Scenedesmus cf. pseudodenticulatus	7	23	3.13549
15	nov	H	Trachelomonas spp.	8	18	2.89037
15	nov	H	Aphanocapsa sp. (colony)	9	14	2.63906
15	nov	H	Botryococcus braunii (colony)	10	14	2.63906
15	nov	H	Cryptomonas spp.	11	14	2.63906
15	nov	H	Nephrocytium aghardianum	12	14	2.63906
15	nov	H	Pseudanabaena sp. (filament)	13	14	2.63906
15	nov	H	Sphaerocystis sp.	14	14	2.63906
15	nov	H	Cosmarium botrytis	15	9	2.19722
15	nov	H	Oocystis spp.	16	9	2.19722
15	nov	H	Epithemia adnata	17	5	1.60944
15	nov	H	Euglena metabolica	18	5	1.60944
15	nov	H	Scenedesmus gr. sensu stricto	19	5	1.60944
15	nov	H	Spirogyra sp. (filament)	20	5	1.60944
15	sept	H	Sphaerocystis sp.	1	253	5.53339
15	sept	H	Nephrocytium aghardianum	2	244	5.49717
15	sept	H	Oocystis spp.	3	187	5.23111
15	sept	H	Pediastrum tetras (colony)	4	176	5.17048
15	sept	H	Willea villhemii	5	125	4.82831
15	sept	H	Scenedesmus cf. pseudodenticulatus	6	75	4.31749
15	sept	H	Peridinium willei	7	39	3.66356
15	sept	H	isolated cell undetermined	8	36	3.58352
15	sept	H	Botryococcus braunii (colony)	9	27	3.29584
15	sept	H	Cryptomonas reflexa	10	27	3.29584
15	sept	H	Trachelomonas hispida	11	24	3.17805
15	sept	H	Cryptomonas spp.	12	12	2.48491
15	sept	H	Aphanothece microscopica	13	9	2.19722
15	sept	H	Cosmarium botrytis	14	9	2.19722
15	sept	H	Nostocales (filament)	15	9	2.19722
15	sept	H	Trachelomonas volvocina	16	9	2.19722
15	sept	H	Calothrix sp. (filament)	17	6	1.79176
15	sept	H	Chlorolobion sp.	18	6	1.79176
15	sept	H	Epithemia adnata	19	6	1.79176
15	sept	H	Oedogonium sp. (filament)	20	6	1.79176
15	sept	H	Pseudanabaena sp. (filament)	21	6	1.79176
15	sept	H	Euglena spp.	22	3	1.09861
15	sept	H	Flagellate (4 flagella)	23	3	1.09861
15	sept	H	Gymnodinium sp.	24	3	1.09861
15	sept	H	Merismopedia tenuissima (colony)	25	3	1.09861
15	sept	H	Petalomonas sp.	26	3	1.09861
15	sept	H	Phacus spp.	27	3	1.09861
15	sept	H	Trachelomonas abrupta	28	3	1.09861
16	jan	A	Chromulina sp.	1	55721	10.9281
16	jan	A	Plagioselmis nannoplanctica	2	280	5.63479
16	jan	A	Achnanthes sp.	3	140	4.94164
16	jan	A	Scenedesmus gr. sensu stricto	4	140	4.94164
16	jan	A	Tetraedron triangulare	5	140	4.94164
16	jul_11	A	Chromulina cf. longiciliata	1	40771	10.6157
16	jul_11	A	Plagioselmis nannoplanctica	2	966	6.87316
16	jul_11	A	Tetraedron triangulare	3	215	5.37064
16	jul_11	A	Botryococcus braunii (colony)	4	108	4.68213
16	jul_11	A	Elakatothrix sp. (colony)	5	108	4.68213
16	jul_11	A	Monoraphidium minutum	6	108	4.68213
16	jul_11	A	Nephrocytium aghardianum	7	108	4.68213
16	jul_11	A	Oocystis spp.	8	108	4.68213
16	jul_11	A	Paulschulzia sp. (colony)	9	108	4.68213
16	jul_11	A	Peridinium willei	10	108	4.68213
16	jul_11	A	Scenedesmus gr. sensu stricto	11	108	4.68213
16	jul_11	A	Sphaerocystis sp.	12	108	4.68213
16	nov	A	Plagioselmis nannoplanctica	1	291	5.67332
16	nov	A	Tetraedron triangulare	2	51	3.93183
16	nov	A	Snowella sp. (colony)	3	48	3.8712
16	nov	A	Trachelomonas volvocina	4	34	3.52636
16	nov	A	Monoraphidium minutum	5	19	2.94444
16	nov	A	Flagellate	6	16	2.77259
16	nov	A	Chromulina cf. longiciliata	7	9	2.19722
16	nov	A	Scenedesmus cf. pseudodenticulatus	8	8	2.07944
16	nov	A	Botryococcus braunii (colony)	9	4	1.38629
16	nov	A	Desmodesmus sensu stricto (colony)	10	4	1.38629
16	nov	A	Cosmarium spp.	11	3	1.09861
16	nov	A	Pediastrum tetras (colony)	12	3	1.09861
16	nov	A	Anabaena sp. (filament)	13	2	0.693147
16	nov	A	Cryptomonas spp.	14	2	0.693147
16	nov	A	Elakatothrix sp. (colony)	15	2	0.693147
16	nov	A	Geitlerinema splendidum (filament)	16	2	0.693147
16	nov	A	Gymnodinium sp.	17	2	0.693147
16	nov	A	Nitzschia spp.	18	2	0.693147
16	nov	A	Peridinium willei	19	2	0.693147
16	nov	A	Tetraedron minimum	20	2	0.693147
16	nov	A	Trachelomonas abrupta	21	2	0.693147
16	nov	A	Willea villhemii	22	2	0.693147
16	sept	A	Chromulina cf. longiciliata	1	6187	8.73021
16	sept	A	Chromulina sp.	2	75	4.31749
16	sept	A	Gomphonema spp.	3	45	3.80666
16	sept	A	Tetraedron triangulare	4	45	3.80666
16	sept	A	Trachelomonas volvocina	5	45	3.80666
16	sept	A	isolated cell undetermined	6	30	3.4012
16	sept	A	Achnanthes sp.	7	15	2.70805
16	sept	A	Botryococcus braunii (colony)	8	15	2.70805
16	sept	A	Chlamydomonas sp.	9	15	2.70805
16	sept	A	Gymnodinium sp.	10	15	2.70805
16	sept	A	Oocystis spp.	11	15	2.70805
16	sept	A	Plagioselmis nannoplanctica	12	15	2.70805
16	sept	A	Scenedesmus cf. pseudodenticulatus	13	15	2.70805
16	sept	A	Tetraedron caudatum	14	15	2.70805
16	sept	A	Trachelomonas hispida	15	15	2.70805
16	sept	A	Trachelomonas spp.	16	15	2.70805
17	jan	H	Cryptomonas reflexa	1	157	5.05625
17	jan	H	Gomphonema spp.	2	59	4.07754
17	jan	H	Plagioselmis nannoplanctica	3	45	3.80666
17	jan	H	Chromulina sp.	4	20	2.99573
17	jan	H	Navicula spp.	5	3	1.09861
17	jan	H	Tetraedron triangulare	6	3	1.09861
17	jan	H	Achnanthes sp.	7	2	0.693147
17	jan	H	Cocconeis placentula	8	2	0.693147
17	jan	H	Cryptomonas spp.	9	2	0.693147
17	jan	H	Scenedesmus gr. abundantes spinosi (colony)	10	2	0.693147
17	jan	H	Scenedesmus magnus (colony)	11	2	0.693147
17	jan	H	Desmodesmus sensu stricto (colony)	12	1	0
17	jan	H	Geitlerinema	13	1	0
17	jan	H	Gymnodinium sp.	14	1	0
17	jan	H	Pediastrum tetras (colony)	15	1	0
17	jan	H	Peridinium willei	16	1	0
17	jul_11	H	Sphaerocystis sp.	1	1184	7.07665
17	jul_11	H	Pediastrum tetras (colony)	2	783	6.66313
17	jul_11	H	Monoraphidium contortum	3	328	5.79301
17	jul_11	H	Merismopedia sp. (colony)	4	164	5.09987
17	jul_11	H	Tetraedron triangulare	5	155	5.04343
17	jul_11	H	Cryptomonas spp.	6	128	4.85203
17	jul_11	H	Scenedesmus cf. pseudodenticulatus	7	110	4.70048
17	jul_11	H	Scenedesmus gr. sensu stricto	8	92	4.52179
17	jul_11	H	Staurastrum striolatum	9	92	4.52179
17	jul_11	H	Tetraedron minimum	10	82	4.40672
17	jul_11	H	Kirchneriella sp. (colony)	11	64	4.15888
17	jul_11	H	Cryptomonas reflexa	12	55	4.00733
17	jul_11	H	Anabaena sp. (filament)	13	46	3.82864
17	jul_11	H	Euglena metabolica	14	46	3.82864
17	jul_11	H	Botryococcus braunii (colony)	15	37	3.61092
17	jul_11	H	Trachelomonas spp.	16	37	3.61092
17	jul_11	H	Gymnodinium sp.	17	28	3.3322
17	jul_11	H	Plagioselmis nannoplanctica	18	28	3.3322
17	jul_11	H	Trachelomonas hispida	19	28	3.3322
17	jul_11	H	Cosmarium regnellii	20	19	2.94444
17	jul_11	H	Koliella sp.	21	19	2.94444
17	jul_11	H	Cocconeis placentula	22	10	2.30259
17	jul_11	H	Cosmarium botrytis	23	10	2.30259
17	jul_11	H	Cosmarium reniforme	24	10	2.30259
17	jul_11	H	Desmodesmus sensu stricto (colony)	25	10	2.30259
17	jul_11	H	Flagellate	26	10	2.30259
17	jul_11	H	Oedogonium sp. (filament)	27	10	2.30259
17	jul_11	H	Oocystis spp.	28	10	2.30259
17	jul_11	H	Trachelomonas abrupta	29	10	2.30259
17	jul_12	H	Dictyosphaerium chlorelloides (colony)	1	23395	10.0603
17	jul_12	H	Tetraedron triangulare	2	2213	7.7021
17	jul_12	H	Sphaerocystis sp.	3	1107	7.00941
17	jul_12	H	Achnanthes sp.	4	633	6.45047
17	jul_12	H	Aphanothece sp.	5	475	6.16331
17	jul_12	H	Ankistrodesmus fusiformis	6	396	5.98141
17	jul_12	H	Navicula spp.	7	396	5.98141
17	jul_12	H	Pediastrum tetras (colony)	8	396	5.98141
17	jul_12	H	Scenedesmus cf. pseudodenticulatus	9	396	5.98141
17	jul_12	H	Anabaena cf. planctonica (filament)	10	317	5.7589
17	jul_12	H	Cosmarium cf. polygonatum	11	317	5.7589
17	jul_12	H	Geitlerinema	12	317	5.7589
17	jul_12	H	isolated cell undetermined	13	317	5.7589
17	jul_12	H	Aphanothece microscopica	14	159	5.0689
17	jul_12	H	Coelosphaerium sp. (colony)	15	159	5.0689
17	jul_12	H	Cosmarium subgranatum	16	159	5.0689
17	jul_12	H	Cryptomonas spp.	17	159	5.0689
17	jul_12	H	Gymnodinium sp.	18	159	5.0689
17	jul_12	H	Cocconeis placentula	19	80	4.38203
17	jul_12	H	Cosmarium regnellii	20	80	4.38203
17	jul_12	H	Euglena metabolica	21	80	4.38203
17	jul_12	H	Goniochloris sculpta	22	80	4.38203
17	jul_12	H	Monoraphidium contortum	23	80	4.38203
17	jul_12	H	Oocystis spp.	24	80	4.38203
17	mar	H	Plagioselmis nannoplanctica	1	590	6.38012
17	mar	H	Achnanthes sp.	2	50	3.91202
17	mar	H	Cryptomonas reflexa	3	43	3.7612
17	mar	H	Gymnodinium sp.	4	9	2.19722
17	mar	H	Gomphonema spp.	5	6	1.79176
17	mar	H	Cyst	6	4	1.38629
17	mar	H	Euglena metabolica	7	4	1.38629
17	mar	H	Ankistrodesmus fusiformis	8	2	0.693147
17	mar	H	Chlorolobion sp.	9	2	0.693147
17	mar	H	Cocconeis placentula	10	2	0.693147
17	mar	H	Oedogonium sp. (filament)	11	2	0.693147
17	mar	H	Oocystis spp.	12	2	0.693147
17	mar	H	Pediastrum tetras (colony)	13	2	0.693147
17	mar	H	Scenedesmus gr. sensu stricto	14	2	0.693147
17	mar	H	Tetraedron triangulare	15	2	0.693147
17	may	H	Cosmarium sphagnicolum	1	430	6.06379
17	may	H	Ankistrodesmus fusiformis	2	213	5.36129
17	may	H	Plagioselmis nannoplanctica	3	161	5.0814
17	may	H	Sphaerocystis sp.	4	150	5.01064
17	may	H	isolated cell undetermined	5	68	4.21951
17	may	H	Tetraedron triangulare	6	68	4.21951
17	may	H	Monoraphidium circinale	7	64	4.15888
17	may	H	Achnanthes sp.	8	56	4.02535
17	may	H	Chlamydomonas sp.	9	42	3.73767
17	may	H	Cyst	10	42	3.73767
17	may	H	Cryptomonas spp.	11	38	3.63759
17	may	H	Scenedesmus cf. pseudodenticulatus	12	34	3.52636
17	may	H	Oocystis spp.	13	30	3.4012
17	may	H	Peridinium willei	14	30	3.4012
17	may	H	Tetraedron minimum	15	30	3.4012
17	may	H	Apiocystis brauniana (colony)	16	12	2.48491
17	may	H	Cosmarium impressulum	17	12	2.48491
17	may	H	Dictyosphaerium chlorelloides (colony)	18	12	2.48491
17	may	H	Geitlerinema	19	12	2.48491
17	may	H	Willea villhemii	20	12	2.48491
17	may	H	Cocconeis placentula	21	8	2.07944
17	may	H	Tetraedron caudatum	22	8	2.07944
17	may	H	Aphanothece microscopica	23	4	1.38629
17	may	H	Cosmarium cf. polygonatum	24	4	1.38629
17	may	H	Cosmarium humile	25	4	1.38629
17	may	H	Goniochloris sculpta	26	4	1.38629
17	may	H	Tetrastrum triangulare (colony)	27	4	1.38629
17	nov	H	Chromulina cf. longiciliata	1	3062	8.02682
17	nov	H	Plagioselmis nannoplanctica	2	739	6.6053
17	nov	H	Cryptomonas reflexa	3	45	3.80666
17	nov	H	Pediastrum tetras (colony)	4	18	2.89037
17	nov	H	Cryptomonas spp.	5	9	2.19722
17	nov	H	Desmodesmus sensu stricto (colony)	6	9	2.19722
17	nov	H	Geitlerinema	7	9	2.19722
17	nov	H	Navicula spp.	8	9	2.19722
17	nov	H	Oedogonium sp. (filament)	9	9	2.19722
17	nov	H	Scenedesmus gr. abundantes spinosi (colony)	10	9	2.19722
17	nov	H	Tetraedron triangulare	11	9	2.19722
17	sept	H	Chromulina cf. longiciliata	1	37474	10.5314
17	sept	H	Chromulina sp.	2	1425	7.26193
17	sept	H	isolated cell undetermined	3	1247	7.1285
17	sept	H	Pediastrum tetras (colony)	4	713	6.56948
17	sept	H	Sphaerocystis sp.	5	624	6.43615
17	sept	H	Oocystis spp.	6	535	6.28227
17	sept	H	Scenedesmus cf. pseudodenticulatus	7	357	5.87774
17	sept	H	Monoraphidium circinale	8	268	5.59099
17	sept	H	Aphanothece microscopica	9	179	5.18739
17	sept	H	Cryptomonas reflexa	10	90	4.49981
17	sept	H	Cryptomonas spp.	11	90	4.49981
17	sept	H	Kirchneriella sp. (colony)	12	90	4.49981
17	sept	H	Monoraphidium contortum	13	90	4.49981
17	sept	H	Tetraedron minimum	14	90	4.49981
17	sept	H	Tetraedron triangulare	15	90	4.49981
18	jan	A	Cryptomonas reflexa	1	120	4.78749
18	jan	A	Peridinium willei	2	74	4.30407
18	jan	A	Willea villhemii	3	31	3.43399
18	jan	A	Plagioselmis nannoplanctica	4	11	2.3979
18	jan	A	Cosmarium subcrenatum	5	2	0.693147
18	jan	A	Gomphonema spp.	6	2	0.693147
18	jan	A	Scenedesmus gr. sensu stricto	7	2	0.693147
18	jan	A	Cosmarium regnellii	8	1	0
18	jan	A	Cryptomonas spp.	9	1	0
18	jan	A	Euglena spp.	10	1	0
18	jan	A	Fragilaria sp.	11	1	0
18	jan	A	Geitlerinema	12	1	0
18	jan	A	Gymnodinium sp.	13	1	0
18	jan	A	Navicula spp.	14	1	0
18	jan	A	Oocystis spp.	15	1	0
18	jul_11	A	Chromulina cf. longiciliata	1	12691	9.44865
18	jul_11	A	Oocystis spp.	2	31	3.43399
18	jul_11	A	Sphaerocystis sp.	3	31	3.43399
18	jul_11	A	Trachelomonas spp.	4	31	3.43399
18	jul_12	A	Monoraphidium circinale	1	3836	8.25219
18	jul_12	A	Cosmarium sphagnicolum	2	2119	7.6587
18	jul_12	A	Chromulina sp.	3	1127	7.02731
18	jul_12	A	Chromulina cf. longiciliata	4	805	6.69084
18	jul_12	A	Dictyosphaerium chlorelloides (colony)	5	591	6.38182
18	jul_12	A	Gymnodinium sp.	6	510	6.23441
18	jul_12	A	Sphaerocystis sp.	7	349	5.85507
18	jul_12	A	Cyst	8	269	5.59471
18	jul_12	A	isolated cell undetermined	9	161	5.0814
18	jul_12	A	Pseudanabaena catenata (filament)	10	161	5.0814
18	jul_12	A	Willea villhemii	11	135	4.90527
18	jul_12	A	Monoraphidium minutum	12	81	4.39445
18	jul_12	A	Plagioselmis nannoplanctica	13	81	4.39445
18	jul_12	A	Chlamydomonas sp.	14	54	3.98898
18	jul_12	A	cyst cf. Goniochloris sculpta	15	54	3.98898
18	jul_12	A	Flagellate	16	54	3.98898
18	jul_12	A	Oedogonium sp. (filament)	17	54	3.98898
18	jul_12	A	Undetermined	18	54	3.98898
18	jul_12	A	Aphanothece sp.	19	27	3.29584
18	jul_12	A	Cosmarium subgranatum	20	27	3.29584
18	jul_12	A	Cryptomonas spp.	21	27	3.29584
18	jul_12	A	Euglena metabolica	22	27	3.29584
18	jul_12	A	Geitlerinema	23	27	3.29584
18	jul_12	A	Petalomonas sp.	24	27	3.29584
18	jul_12	A	Scenedesmus cf. pseudodenticulatus	25	27	3.29584
18	jul_12	A	Scenedesmus gr. sensu stricto	26	27	3.29584
18	jul_12	A	Trachelomonas volvocina	27	27	3.29584
18	mar	A	Plagioselmis nannoplanctica	1	2633	7.87588
18	mar	A	Cryptomonas reflexa	2	212	5.35659
18	mar	A	Peridinium willei	3	110	4.70048
18	mar	A	Willea villhemii	4	48	3.8712
18	mar	A	Acanthosphaera sp.	5	32	3.46574
18	mar	A	Achnanthes sp.	6	32	3.46574
18	mar	A	Geitlerinema	7	24	3.17805
18	mar	A	Cosmarium cf. polygonatum	8	16	2.77259
18	mar	A	Aphanocapsa holsatica (colony)	9	8	2.07944
18	mar	A	Encyonopsis sp.	10	8	2.07944
18	mar	A	Euglena spp.	11	8	2.07944
18	mar	A	Gomphonema spp.	12	8	2.07944
18	mar	A	Microcystis cf. natans	13	8	2.07944
18	mar	A	Rhodomonas sp.	14	8	2.07944
18	mar	A	Tetrastrum sp. (colony)	15	8	2.07944
18	may	A	Cosmarium sphagnicolum	1	341	5.83188
18	may	A	Peridinium willei	2	243	5.49306
18	may	A	Plagioselmis nannoplanctica	3	41	3.71357
18	may	A	cyst cf. Goniochloris sculpta	4	33	3.49651
18	may	A	Gymnodinium sp.	5	31	3.43399
18	may	A	isolated cell undetermined	6	26	3.2581
18	may	A	Geitlerinema	7	10	2.30259
18	may	A	Trachelomonas volvocina	8	10	2.30259
18	may	A	Monoraphidium circinale	9	8	2.07944
18	may	A	Microcystis cf. natans	10	6	1.79176
18	may	A	Cryptomonas spp.	11	4	1.38629
18	may	A	Flagellate	12	4	1.38629
18	may	A	Scenedesmus cf. pseudodenticulatus	13	4	1.38629
18	may	A	Scenedesmus gr. sensu stricto	14	4	1.38629
18	may	A	Sphaerocystis sp.	15	4	1.38629
18	may	A	Aphanothece microscopica	16	2	0.693147
18	may	A	Cosmarium humile	17	2	0.693147
18	may	A	Cosmarium subgranatum	18	2	0.693147
18	may	A	Goniochloris sculpta	19	2	0.693147
18	may	A	Oocystis spp.	20	2	0.693147
18	may	A	Willea villhemii	21	2	0.693147
18	nov	A	Chromulina cf. longiciliata	1	129	4.85981
18	nov	A	Cryptomonas reflexa	2	47	3.85015
18	nov	A	Willea villhemii	3	46	3.82864
18	nov	A	Peridinium willei	4	33	3.49651
18	nov	A	Cryptomonas spp.	5	8	2.07944
18	nov	A	Cosmarium subcrenatum	6	5	1.60944
18	nov	A	Gymnodinium sp.	7	5	1.60944
18	nov	A	Scenedesmus gr. sensu stricto	8	3	1.09861
18	nov	A	Aphanothece sp.	9	2	0.693147
18	nov	A	Elakatothrix sp. (colony)	10	2	0.693147
18	nov	A	Navicula spp.	11	2	0.693147
18	nov	A	Plagioselmis nannoplanctica	12	2	0.693147
18	nov	A	Botryococcus braunii (colony)	13	1	0
18	nov	A	Cosmarium regnellii	14	1	0
18	nov	A	Cosmarium reniforme	15	1	0
18	nov	A	Gomphonema spp.	16	1	0
18	nov	A	Tetraedron triangulare	17	1	0
18	sept	A	Chlamydomonas sp.	1	8	2.07944
18	sept	A	isolated cell undetermined	2	7	1.94591
18	sept	A	Chromulina sp.	3	5	1.60944
18	sept	A	Achnanthes sp.	4	4	1.38629
18	sept	A	Aphanothece sp.	5	4	1.38629
18	sept	A	Gomphonema spp.	6	2	0.693147
18	sept	A	Nitzschia spp.	7	2	0.693147
18	sept	A	Pediastrum tetras (colony)	8	2	0.693147
18	sept	A	Ankistrodesmus bernardii	9	1	0
18	sept	A	Aphanothece microscopica	10	1	0
18	sept	A	Botryococcus braunii (colony)	11	1	0
18	sept	A	Chromulina cf. longiciliata	12	1	0
18	sept	A	Cocconeis placentula	13	1	0
18	sept	A	Coelosphaerium minutissimum (colony)	14	1	0
18	sept	A	Cosmarium subcrenatum	15	1	0
18	sept	A	Cryptomonas reflexa	16	1	0
18	sept	A	Cyst	17	1	0
18	sept	A	Desmodesmus sensu stricto (colony)	18	1	0
18	sept	A	Euastrum verrucosum	19	1	0
18	sept	A	Euglena acus	20	1	0
18	sept	A	Euglena spp.	21	1	0
18	sept	A	Gloeocapsopsis sp. (colony)	22	1	0
18	sept	A	Nostocales (filament)	23	1	0
18	sept	A	Oocystis spp.	24	1	0
18	sept	A	Pennate diatom	25	1	0
18	sept	A	Peridinium willei	26	1	0
18	sept	A	Phacus tortus	27	1	0
18	sept	A	Scenedesmus cf. pseudodenticulatus	28	1	0
18	sept	A	Scenedesmus gr. abundantes spinosi (colony)	29	1	0
18	sept	A	Scenedesmus gr. armati	30	1	0
18	sept	A	Scenedesmus gr. sensu stricto	31	1	0
18	sept	A	Sphaerocystis sp.	32	1	0
18	sept	A	Tetraedron caudatum	33	1	0
18	sept	A	Tetraedron minimum	34	1	0
18	sept	A	Tetraedron triangulare	35	1	0
19	jan	H	Cryptomonas spp.	1	75	4.31749
19	jan	H	Aphanothece microscopica	2	47	3.85015
19	jan	H	Peridinium willei	3	35	3.55535
19	jan	H	Gymnodinium sp.	4	20	2.99573
19	jan	H	Tetraedron triangulare	5	20	2.99573
19	jan	H	Cocconeis placentula	6	19	2.94444
19	jan	H	Pediastrum tetras (colony)	7	15	2.70805
19	jan	H	Botryococcus braunii (colony)	8	13	2.56495
19	jan	H	Fragilaria sp.	9	13	2.56495
19	jan	H	Trachelomonas abrupta	10	13	2.56495
19	jan	H	Oocystis spp.	11	10	2.30259
19	jan	H	Nephrocytium aghardianum	12	7	1.94591
19	jan	H	Cosmarium subgranatum	13	5	1.60944
19	jan	H	Geitlerinema	14	5	1.60944
19	jan	H	Oedogonium sp. (filament)	15	5	1.60944
19	jan	H	Sphaerocystis cf.	16	5	1.60944
19	jan	H	Staurastrum striolatum	17	5	1.60944
19	jan	H	Achnanthes sp.	18	4	1.38629
19	jan	H	Cosmarium regnellii	19	4	1.38629
19	jan	H	Trachelomonas spp.	20	4	1.38629
19	jan	H	Scenedesmus gr. sensu stricto	21	3	1.09861
19	jan	H	Tetraedron minimum	22	3	1.09861
19	jan	H	Trachelomonas hispida	23	2	0.693147
19	jan	H	Anabaena sp. (filament)	24	1	0
19	jan	H	Ankistrodesmus falcatus (colony)	25	1	0
19	jan	H	Ankistrodesmus fusiformis	26	1	0
19	jan	H	Epithemia adnata	27	1	0
19	jan	H	Navicula spp.	28	1	0
19	jan	H	Petalomonas sp.	29	1	0
19	jan	H	Phacus acuminatus	30	1	0
19	jan	H	Scenedesmus gr. armati	31	1	0
19	jan	H	Spirogyra sp. (filament)	32	1	0
19	jul_11	H	Cryptomonas spp.	1	6789	8.82306
19	jul_11	H	Peridinium willei	2	1493	7.30854
19	jul_11	H	Aphanothece microscopica	3	128	4.85203
19	jul_11	H	Oocystis spp.	4	110	4.70048
19	jul_11	H	Pediastrum tetras (colony)	5	110	4.70048
19	jul_11	H	Anabaena sp. (filament)	6	73	4.29046
19	jul_11	H	Chlamydomonas sp.	7	37	3.61092
19	jul_11	H	Gymnodinium sp.	8	37	3.61092
19	jul_11	H	Nephrocytium aghardianum	9	37	3.61092
19	jul_11	H	Scenedesmus gr. sensu stricto	10	37	3.61092
19	jul_11	H	Tetraedron triangulare	11	37	3.61092
19	jul_11	H	Chroococcus sp.	12	19	2.94444
19	jul_11	H	Euglena metabolica	13	19	2.94444
19	jul_11	H	Pandorina sp.	14	19	2.94444
19	jul_11	H	Spermatozopsis exultans	15	19	2.94444
19	jul_11	H	Sphaerocystis sp.	16	19	2.94444
19	jul_11	H	Spirogyra sp. (filament)	17	19	2.94444
19	jul_11	H	Willea villhemii	18	19	2.94444
19	jul_12	H	Nephrocytium aghardianum	1	132	4.8828
19	jul_12	H	Tetraedron triangulare	2	126	4.83628
19	jul_12	H	Navicula spp.	3	86	4.45435
19	jul_12	H	Aphanothece microscopica	4	62	4.12713
19	jul_12	H	isolated cell undetermined	5	55	4.00733
19	jul_12	H	Dictyosphaerium chlorelloides (colony)	6	44	3.78419
19	jul_12	H	Peridinium willei	7	41	3.71357
19	jul_12	H	Gymnodinium sp.	8	28	3.3322
19	jul_12	H	Sphaerocystis sp.	9	21	3.04452
19	jul_12	H	Ankistrodesmus fusiformis	10	19	2.94444
19	jul_12	H	Chlamydomonas sp.	11	19	2.94444
19	jul_12	H	Cosmarium sphagnicolum	12	17	2.83321
19	jul_12	H	Cosmarium cf. polygonatum	13	15	2.70805
19	jul_12	H	Tetraedron minimum	14	15	2.70805
19	jul_12	H	Anabaena sp. (filament)	15	11	2.3979
19	jul_12	H	Cyst	16	10	2.30259
19	jul_12	H	Fragilaria sp.	17	10	2.30259
19	jul_12	H	Achnanthes sp.	18	8	2.07944
19	jul_12	H	Chromulina sp.	19	6	1.79176
19	jul_12	H	Scenedesmus cf. pseudodenticulatus	20	6	1.79176
19	jul_12	H	Trachelomonas sp.	21	6	1.79176
19	jul_12	H	Cosmarium humile	22	4	1.38629
19	jul_12	H	Oocystis spp.	23	4	1.38629
19	jul_12	H	Scenedesmus gr. sensu stricto	24	4	1.38629
19	jul_12	H	Staurastrum striolatum	25	4	1.38629
19	jul_12	H	Botryococcus braunii (colony)	26	2	0.693147
19	jul_12	H	Cryptomonas spp.	27	2	0.693147
19	jul_12	H	Euglena metabolica	28	2	0.693147
19	jul_12	H	Monoraphidium circinale	29	2	0.693147
19	jul_12	H	Monoraphidium minutum	30	2	0.693147
19	jul_12	H	Oedogonium sp. (filament)	31	2	0.693147
19	jul_12	H	Pediastrum tetras (colony)	32	2	0.693147
19	mar	H	Aphanothece microscopica	1	2849	7.95472
19	mar	H	Fragilaria sp.	2	937	6.84268
19	mar	H	Cryptomonas spp.	3	765	6.63988
19	mar	H	Ankistrodesmus fusiformis	4	306	5.72359
19	mar	H	Achnanthes sp.	5	287	5.65948
19	mar	H	Gymnodinium sp.	6	287	5.65948
19	mar	H	Tetraedron triangulare	7	287	5.65948
19	mar	H	Oedogonium sp. (filament)	8	268	5.59099
19	mar	H	Oocystis spp.	9	249	5.51745
19	mar	H	Chlamydocapsa sp.	10	230	5.43808
19	mar	H	Flagellate	11	211	5.35186
19	mar	H	Sphaerocystis cf.	12	173	5.15329
19	mar	H	Pediastrum tetras (colony)	13	153	5.03044
19	mar	H	Goniochloris sculpta	14	96	4.56435
19	mar	H	Nephrocytium aghardianum	15	77	4.34381
19	mar	H	Scenedesmus gr. sensu stricto	16	77	4.34381
19	mar	H	Elakatothrix sp. (colony)	17	58	4.06044
19	mar	H	Botryococcus braunii (colony)	18	39	3.66356
19	mar	H	Cosmarium humile	19	39	3.66356
19	mar	H	Epithemia adnata	20	39	3.66356
19	mar	H	Geitlerinema	21	39	3.66356
19	mar	H	Gomphonema spp.	22	39	3.66356
19	mar	H	Peridinium willei	23	39	3.66356
19	mar	H	Staurastrum striolatum	24	39	3.66356
19	mar	H	Tetraedron minimum	25	39	3.66356
19	mar	H	Plagioselmis nannoplanctica	26	20	2.99573
19	mar	H	Planktolyngbya limnetica (filament)	27	20	2.99573
19	mar	H	Scenedesmus cf. pseudodenticulatus	28	20	2.99573
19	mar	H	Willea villhemii	29	20	2.99573
19	may	H	Aphanothece microscopica	1	2044	7.62266
19	may	H	Ankistrodesmus bernardii	2	879	6.77878
19	may	H	Tetraedron triangulare	3	838	6.73102
19	may	H	Ankistrodesmus fusiformis	4	716	6.57368
19	may	H	Goniochloris sculpta	5	593	6.38519
19	may	H	Chlamydocapsa cf.	6	368	5.90808
19	may	H	Cryptomonas spp.	7	287	5.65948
19	may	H	Fragilaria sp.	8	266	5.5835
19	may	H	Sphaerocystis sp.	9	225	5.4161
19	may	H	Trachelomonas hispida	10	225	5.4161
19	may	H	Nephrocytium aghardianum	11	164	5.09987
19	may	H	Oocystis spp.	12	164	5.09987
19	may	H	Pediastrum tetras (colony)	13	164	5.09987
19	may	H	Peridinium willei	14	144	4.96981
19	may	H	Achnanthes sp.	15	123	4.81218
19	may	H	Cyst	16	103	4.63473
19	may	H	cyst cf. Goniochloris sculpta	17	82	4.40672
19	may	H	Flagellate	18	82	4.40672
19	may	H	isolated cell undetermined	19	82	4.40672
19	may	H	Scenedesmus cf. pseudodenticulatus	20	82	4.40672
19	may	H	Staurastrum striolatum	21	82	4.40672
19	may	H	Aphanothece sp.	22	62	4.12713
19	may	H	Gymnodinium sp.	23	62	4.12713
19	may	H	Monoraphidium circinale	24	62	4.12713
19	may	H	Oedogonium sp. (filament)	25	62	4.12713
19	may	H	Botryococcus braunii (colony)	26	41	3.71357
19	may	H	Chlamydomonas sp.	27	41	3.71357
19	may	H	Cosmarium cf. polygonatum	28	41	3.71357
19	may	H	Scenedesmus gr. sensu stricto	29	41	3.71357
19	may	H	Tetraedron minimum	30	41	3.71357
19	may	H	Cosmarium humile	31	21	3.04452
19	may	H	Elakatothrix sp. (colony)	32	21	3.04452
19	may	H	Epithemia adnata	33	21	3.04452
19	may	H	Geitlerinema	34	21	3.04452
19	may	H	Tetraedron caudatum	35	21	3.04452
19	may	H	Tetrastrum triangulare (colony)	36	21	3.04452
19	nov	H	Aphanothece microscopica	1	276	5.6204
19	nov	H	Peridinium willei	2	202	5.30827
19	nov	H	Cryptomonas spp.	3	45	3.80666
19	nov	H	Pediastrum tetras (colony)	4	27	3.29584
19	nov	H	Scenedesmus cf. pseudodenticulatus	5	26	3.2581
19	nov	H	Botryococcus braunii (colony)	6	15	2.70805
19	nov	H	Gymnodinium sp.	7	15	2.70805
19	nov	H	Tetraedron triangulare	8	14	2.63906
19	nov	H	Geitlerinema	9	6	1.79176
19	nov	H	Aphanothece sp.	10	5	1.60944
19	nov	H	Cocconeis placentula	11	5	1.60944
19	nov	H	Nephrocytium aghardianum	12	5	1.60944
19	nov	H	Oocystis spp.	13	5	1.60944
19	nov	H	Staurastrum striolatum	14	5	1.60944
19	nov	H	Cosmarium reniforme	15	3	1.09861
19	nov	H	Diatoma vulgaris	16	3	1.09861
19	nov	H	Trachelomonas abrupta	17	3	1.09861
19	nov	H	Anabaena sp. (filament)	18	2	0.693147
19	nov	H	Cosmarium spp.	19	2	0.693147
19	nov	H	Desmodesmus sensu stricto (colony)	20	2	0.693147
19	nov	H	Flagellate	21	2	0.693147
19	nov	H	Sphaerocystis sp.	22	2	0.693147
19	nov	H	Trachelomonas hispida	23	2	0.693147
19	nov	H	Trachelomonas sp.	24	2	0.693147
19	sept	H	Aphanothece microscopica	1	320	5.76832
19	sept	H	Cryptomonas spp.	2	275	5.61677
19	sept	H	Peridinium willei	3	167	5.11799
19	sept	H	Chromulina sp.	4	84	4.43082
19	sept	H	Trachelomonas hispida	5	77	4.34381
19	sept	H	Anabaena sp. (filament)	6	70	4.2485
19	sept	H	Scenedesmus cf. pseudodenticulatus	7	70	4.2485
19	sept	H	Oocystis spp.	8	46	3.82864
19	sept	H	Pediastrum tetras (colony)	9	46	3.82864
19	sept	H	Nephrocytium aghardianum	10	39	3.66356
19	sept	H	Tetraedron triangulare	11	28	3.3322
19	sept	H	Trachelomonas spp.	12	25	3.21888
19	sept	H	Gymnodinium sp.	13	21	3.04452
19	sept	H	Anabaena cf. constricta (filament)	14	14	2.63906
19	sept	H	Botryococcus braunii (colony)	15	14	2.63906
19	sept	H	isolated cell undetermined	16	14	2.63906
19	sept	H	Sphaerocystis sp.	17	14	2.63906
19	sept	H	Chromulina cf. longiciliata	18	11	2.3979
19	sept	H	Oscillatoriales (filament)	19	11	2.3979
19	sept	H	Epithemia adnata	20	7	1.94591
19	sept	H	Euglena metabolica	21	7	1.94591
19	sept	H	Goniochloris sculpta	22	7	1.94591
19	sept	H	Staurastrum striolatum	23	7	1.94591
19	sept	H	Tetraedron minimum	24	7	1.94591
19	sept	H	Aphanothece sp.	25	4	1.38629
19	sept	H	Closterium venus	26	4	1.38629
19	sept	H	Cocconeis placentula	27	4	1.38629
19	sept	H	Cosmarium humile	28	4	1.38629
19	sept	H	Microcystis cf. natans	29	4	1.38629
19	sept	H	Spirogyra sp. (filament)	30	4	1.38629
20	jan	A	Gymnodinium sp.	1	1875	7.53636
20	jan	A	Monoraphidium arcuatum	2	769	6.64509
20	jan	A	Cryptomonas spp.	3	432	6.06843
20	jan	A	Monoraphidium contortum	4	380	5.94017
20	jan	A	Monoraphidium circinale	5	327	5.78996
20	jan	A	Peridinium willei	6	169	5.1299
20	jan	A	Trachelomonas volvocina	7	95	4.55388
20	jan	A	Sphaerellopsis sp.	8	85	4.44265
20	jan	A	Flagellate	9	32	3.46574
20	jan	A	Geitlerinema	10	32	3.46574
20	jan	A	Microcystis cf. natans	11	32	3.46574
20	jan	A	Plagioselmis nannoplanctica	12	32	3.46574
20	jan	A	Aphanocapsa sp. (colony)	13	11	2.3979
20	jan	A	Chlamydomonas sp.	14	11	2.3979
20	jan	A	Fragilaria sp.	15	11	2.3979
20	jan	A	Sphaerocystis sp.	16	11	2.3979
20	jan	A	Tetraedron triangulare	17	11	2.3979
20	jul_11	A	Sphaerocystis sp.	1	814	6.70196
20	jul_11	A	Peridinium willei	2	370	5.9135
20	jul_11	A	Scenedesmus cf. pseudodenticulatus	3	220	5.39363
20	jul_11	A	Willea villhemii	4	170	5.1358
20	jul_11	A	Oocystis spp.	5	115	4.74493
20	jul_11	A	Anabaena sp. (filament)	6	100	4.60517
20	jul_11	A	Gymnodinium sp.	7	60	4.09434
20	jul_11	A	Tetraedron triangulare	8	50	3.91202
20	jul_11	A	Euglena metabolica	9	40	3.68888
20	jul_11	A	Cryptomonas reflexa	10	25	3.21888
20	jul_11	A	Monoraphidium contortum	11	10	2.30259
20	jul_11	A	Botryococcus braunii (colony)	12	5	1.60944
20	jul_11	A	Cosmarium spp.	13	5	1.60944
20	jul_11	A	Oedogonium sp. (filament)	14	5	1.60944
20	jul_11	A	Pediastrum tetras (colony)	15	5	1.60944
20	jul_11	A	Staurastrum striolatum	16	5	1.60944
20	jul_11	A	Tetraedron caudatum	17	5	1.60944
20	jul_12	A	Sphaerocystis sp.	1	8704	9.07154
20	jul_12	A	Monoraphidium circinale	2	631	6.44731
20	jul_12	A	Tetraedron triangulare	3	421	6.04263
20	jul_12	A	Microcystis cf. natans	4	391	5.96871
20	jul_12	A	isolated cell undetermined	5	301	5.70711
20	jul_12	A	Willea villhemii	6	241	5.4848
20	jul_12	A	Cyst	7	211	5.35186
20	jul_12	A	Scenedesmus cf. pseudodenticulatus	8	211	5.35186
20	jul_12	A	Cosmarium sphagnicolum	9	181	5.1985
20	jul_12	A	Goniochloris sculpta	10	121	4.79579
20	jul_12	A	Oocystis spp.	11	121	4.79579
20	jul_12	A	Botryococcus braunii (colony)	12	91	4.51086
20	jul_12	A	Chlorolobion sp.	13	61	4.11087
20	jul_12	A	Monoraphidium minutum	14	61	4.11087
20	jul_12	A	Scenedesmus gr. sensu stricto	15	61	4.11087
20	jul_12	A	Anabaena cf. constricta (filament)	16	31	3.43399
20	jul_12	A	Ankistrodesmus fusiformis	17	31	3.43399
20	jul_12	A	Aphanothece microscopica	18	31	3.43399
20	jul_12	A	Cosmarium cf. polygonatum	19	31	3.43399
20	jul_12	A	Cryptomonas spp.	20	31	3.43399
20	jul_12	A	cyst cf. Goniochloris sculpta	21	31	3.43399
20	jul_12	A	Monoraphidium contortum	22	31	3.43399
20	jul_12	A	Trachelomonas sp.	23	31	3.43399
20	mar	A	Monoraphidium circinale	1	3701	8.21636
20	mar	A	Monoraphidium contortum	2	1568	7.35756
20	mar	A	Pseudanabaena limnetica (filament)	3	1080	6.98472
20	mar	A	Plagioselmis nannoplanctica	4	951	6.85751
20	mar	A	Pseudanabaena catenata (filament)	5	771	6.64769
20	mar	A	Microcystis cf. natans	6	540	6.29157
20	mar	A	Peridinium willei	7	514	6.24222
20	mar	A	Cosmarium cf. polygonatum	8	257	5.54908
20	mar	A	Monoraphidium arcuatum	9	257	5.54908
20	mar	A	Chlamydocapsa sp.	10	206	5.32788
20	mar	A	Sphaerocystis sp.	11	155	5.04343
20	mar	A	Ankistrodesmus bernardii	12	103	4.63473
20	mar	A	Goniochloris sculpta	13	103	4.63473
20	mar	A	Aphanocapsa delicatissima (colony)	14	52	3.95124
20	mar	A	Botryococcus braunii (colony)	15	52	3.95124
20	mar	A	Cyst	16	52	3.95124
20	mar	A	Flagellate	17	52	3.95124
20	mar	A	Gonium cf.	18	52	3.95124
20	mar	A	Tetraedron triangulare	19	52	3.95124
20	mar	A	Trachelomonas volvocina	20	52	3.95124
20	mar	A	Aphanothece microscopica	21	26	3.2581
20	mar	A	Chromulina cf. longiciliata	22	26	3.2581
20	mar	A	Cosmarium botrytis	23	26	3.2581
20	mar	A	Cosmarium humile	24	26	3.2581
20	mar	A	Cryptomonas spp.	25	26	3.2581
20	mar	A	Elakatothrix sp. (colony)	26	26	3.2581
20	mar	A	Gymnodinium sp.	27	26	3.2581
20	mar	A	Oocystis spp.	28	26	3.2581
20	mar	A	Pleurotaenium trabecula	29	26	3.2581
20	mar	A	Scenedesmus cf. pseudodenticulatus	30	26	3.2581
20	mar	A	Sphaerellopsis sp.	31	26	3.2581
20	mar	A	Willea villhemii	32	26	3.2581
20	may	A	Sphaerocystis sp.	1	947	6.8533
20	may	A	Peridinium willei	2	663	6.49677
20	may	A	Monoraphidium circinale	3	430	6.06379
20	may	A	Microcystis cf. natans	4	204	5.31812
20	may	A	Plagioselmis nannoplanctica	5	124	4.82028
20	may	A	Goniochloris sculpta	6	102	4.62497
20	may	A	Tetraedron triangulare	7	59	4.07754
20	may	A	Paulschulzia sp. (colony)	8	51	3.93183
20	may	A	Chlamydocapsa cf.	9	37	3.61092
20	may	A	Ankistrodesmus fusiformis	10	30	3.4012
20	may	A	Botryococcus braunii (colony)	11	30	3.4012
20	may	A	Scenedesmus cf. pseudodenticulatus	12	30	3.4012
20	may	A	Ankistrodesmus bernardii	13	22	3.09104
20	may	A	cyst cf. Goniochloris sculpta	14	22	3.09104
20	may	A	Monoraphidium arcuatum	15	22	3.09104
20	may	A	Monoraphidium contortum	16	22	3.09104
20	may	A	Chlamydomonas sp.	17	15	2.70805
20	may	A	Chroococcus sp.	18	15	2.70805
20	may	A	Coenocystis sp.	19	15	2.70805
20	may	A	Cosmarium humile	20	15	2.70805
20	may	A	Oocystis spp.	21	15	2.70805
20	may	A	Tetraedron caudatum	22	15	2.70805
20	may	A	Aphanothece sp.	23	8	2.07944
20	may	A	Cosmarium botrytis	24	8	2.07944
20	may	A	Cosmarium cf. polygonatum	25	8	2.07944
20	may	A	Cosmarium regnellii	26	8	2.07944
20	may	A	Elakatothrix sp. (colony)	27	8	2.07944
20	may	A	Gymnodinium sp.	28	8	2.07944
20	may	A	Scenedesmus gr. sensu stricto	29	8	2.07944
20	may	A	Snowella sp. (colony)	30	8	2.07944
20	may	A	Trachelomonas volvocina	31	8	2.07944
20	nov	A	Monoraphidium circinale	1	1558	7.35116
20	nov	A	Microcystis cf. natans	2	1083	6.98749
20	nov	A	Monoraphidium arcuatum	3	727	6.58893
20	nov	A	Monoraphidium contortum	4	609	6.41182
20	nov	A	Chromulina cf. longiciliata	5	549	6.3081
20	nov	A	Peridinium willei	6	460	6.13123
20	nov	A	Sphaerocystis sp.	7	386	5.95584
20	nov	A	Cryptomonas spp.	8	193	5.26269
20	nov	A	Tetraedron triangulare	9	149	5.00395
20	nov	A	Ankistrodesmus bernardii	10	134	4.89784
20	nov	A	Geitlerinema	11	104	4.64439
20	nov	A	Gymnodinium sp.	12	90	4.49981
20	nov	A	Volvocales (colony)	13	75	4.31749
20	nov	A	Scenedesmus cf. pseudodenticulatus	14	60	4.09434
20	nov	A	Anabaena sp. (filament)	15	45	3.80666
20	nov	A	Elakatothrix sp. (colony)	16	45	3.80666
20	nov	A	Pleurotaenium trabecula	17	45	3.80666
20	nov	A	Sphaerellopsis sp.	18	45	3.80666
20	nov	A	Aphanocapsa delicatissima (colony)	19	30	3.4012
20	nov	A	Botryococcus braunii (colony)	20	30	3.4012
20	nov	A	Cosmarium cf. polygonatum	21	30	3.4012
20	nov	A	Pseudanabaena sp. (filament)	22	30	3.4012
20	nov	A	Trachelomonas abrupta	23	30	3.4012
20	nov	A	Chroococcus sp.	24	15	2.70805
20	nov	A	Goniochloris sculpta	25	15	2.70805
20	nov	A	Monoraphidium griffithii	26	15	2.70805
20	nov	A	Plagioselmis nannoplanctica	27	15	2.70805
20	nov	A	Trachelomonas hispida	28	15	2.70805
20	nov	A	Trachelomonas volvocina	29	15	2.70805
20	sept	A	Monoraphidium circinale	1	8275	9.02099
20	sept	A	Sphaerocystis sp.	2	1924	7.56216
20	sept	A	Peridinium willei	3	1634	7.39879
20	sept	A	Tetraedron triangulare	4	472	6.15698
20	sept	A	Oocystis spp.	5	400	5.99146
20	sept	A	Coelosphaerium minutissimum (colony)	6	182	5.20401
20	sept	A	Microcystis cf. natans	7	182	5.20401
20	sept	A	Botryococcus braunii (colony)	8	146	4.98361
20	sept	A	isolated cell undetermined	9	146	4.98361
20	sept	A	Achnanthes sp.	10	109	4.69135
20	sept	A	Chromulina sp.	11	109	4.69135
20	sept	A	Cryptomonas spp.	12	109	4.69135
20	sept	A	Goniochloris sculpta	13	109	4.69135
20	sept	A	Granulocystis sp.	14	109	4.69135
20	sept	A	Nostocales (filament)	15	109	4.69135
20	sept	A	Chromulina cf. longiciliata	16	73	4.29046
20	sept	A	Monoraphidium contortum	17	73	4.29046
20	sept	A	Paulschulzia sp. (colony)	18	73	4.29046
20	sept	A	Scenedesmus cf. pseudodenticulatus	19	73	4.29046
20	sept	A	Trachelomonas hispida	20	73	4.29046
20	sept	A	Ankistrodesmus bernardii	21	37	3.61092
20	sept	A	Aphanocapsa sp. (colony)	22	37	3.61092
20	sept	A	Aphanothece microscopica	23	37	3.61092
20	sept	A	Chlamydomonas sp.	24	37	3.61092
20	sept	A	Chrysococcus sp.	25	37	3.61092
20	sept	A	Epithemia adnata	26	37	3.61092
20	sept	A	Monoraphidium arcuatum	27	37	3.61092

## Sheet: Fig 2b
Pond ID	Month	Treatment	Sigma
1	jan	H	2.33275
1	jul_11	H	1.53538
1	jul_12	H	1.67398
1	mar	H	1.41018
1	may	H	1.41334
1	nov	H	1.89896
1	sept	H	1.84271
2	jan	A	1.90406
2	jul_11	A	2.11117
2	jul_12	A	2.12998
2	mar	A	2.538
2	may	A	1.59308
2	nov	A	1.65319
2	sept	A	2.13857
3	jul_11	A	3.48865
3	jul_12	A	1.92612
3	mar	A	1.77068
3	may	A	1.89622
3	nov	A	1.9246
3	sept	A	1.93679
4	jan	H	1.86232
4	jul_11	H	1.57274
4	jul_12	H	2.67116
4	mar	H	2.85881
4	may	H	1.42388
4	nov	H	1.54135
4	sept	H	1.33151
5	jul_11	A	1.84006
5	jul_12	A	2.122
5	may	A	3.04908
5	sept	A	1.76003
6	jan	H	1.19828
6	jul_11	H	2.57898
6	jul_12	H	1.26056
6	mar	H	1.59393
6	may	H	1.41682
6	nov	H	3.08994
6	sept	H	1.96325
7	jul_11	A	1.9686
7	jul_12	A	2.09828
7	mar	A	1.15657
7	may	A	2.416
7	sept	A	2.17819
8	jan	H	1.57787
8	jul_11	H	1.5143
8	jul_12	H	1.44718
8	mar	H	1.53546
8	may	H	1.53686
8	nov	H	1.24533
8	sept	H	1.64712
9	jan	H	1.16346
9	jul_11	H	2.28205
9	jul_12	H	1.36953
9	may	H	2.17481
9	nov	H	3.31821
9	sept	H	2.40626
10	jul_11	A	2.00781
10	jul_12	A	1.50547
10	mar	A	2.52403
10	may	A	2.87795
10	nov	A	1.76788
10	sept	A	2.40187
15	jan	H	1.95304
15	jul_11	H	1.69627
15	jul_12	H	1.41155
15	mar	H	1.36909
15	may	H	1.21994
15	nov	H	1.37501
15	sept	H	1.66084
16	jan	A	2.37912
16	jul_11	A	1.69483
16	nov	A	1.925
16	sept	A	1.54616
17	jan	H	3.27551
17	jul_11	H	1.32974
17	jul_12	H	1.26335
17	mar	H	2.48844
17	may	H	1.33313
17	nov	H	2.23821
17	sept	H	1.59636
18	jan	A	3.31595
18	jul_11	A	2.84374
18	jul_12	A	1.48951
18	mar	A	1.72579
18	may	A	1.91584
18	nov	A	2.94175
18	sept	A	2.19621
19	jan	H	1.634
19	jul_11	H	1.61771
19	jul_12	H	1.41793
19	mar	H	1.26678
19	may	H	1.191
19	nov	H	1.79467
19	sept	H	1.36029
20	jan	A	1.67947
20	jul_11	A	1.81192
20	jul_12	A	1.36222
20	mar	A	1.47618
20	may	A	1.39288
20	nov	A	1.43333
20	sept	A	1.32523

## Sheet: Fig 2c
Pond ID	Month	Treatment	mu (ln nos mL-1)
1	jan	H	-0.950675
1	jul_11	H	2.94004
1	jul_12	H	1.55494
1	mar	H	2.15115
1	may	H	0.574028
1	nov	H	3.27443
1	sept	H	2.70233
2	jan	A	2.69951
2	jul_11	A	3.11533
2	jul_12	A	5.8617
2	mar	A	4.87809
2	may	A	2.97053
2	nov	A	7.09314
2	sept	A	2.78736
3	jul_11	A	-1.04402
3	jul_12	A	2.90553
3	mar	A	4.63435
3	may	A	5.59208
3	nov	A	-5.27869
3	sept	A	-5.0226
4	jan	H	4.81344
4	jul_11	H	2.27006
4	jul_12	H	3.30998
4	mar	H	8.27184
4	may	H	3.27471
4	nov	H	3.93609
4	sept	H	5.21178
5	jul_11	A	3.21003
5	jul_12	A	9.56282
5	may	A	-1.27844
5	sept	A	3.57468
6	jan	H	1.56329
6	jul_11	H	-4.70207
6	jul_12	H	6.05585
6	mar	H	3.16591
6	may	H	3.64375
6	nov	H	-3.99673
6	sept	H	0.848164
7	jul_11	A	1.1892
7	jul_12	A	4.79829
7	mar	A	0.567355
7	may	A	6.3077
7	sept	A	2.47935
8	jan	H	3.96693
8	jul_11	H	2.70587
8	jul_12	H	8.14764
8	mar	H	4.69515
8	may	H	6.16333
8	nov	H	5.74906
8	sept	H	4.04554
9	jan	H	8.32043
9	jul_11	H	-0.598546
9	jul_12	H	2.37301
9	may	H	-3.45876
9	nov	H	-4.16266
9	sept	H	-2.05568
10	jul_11	A	-1.0073
10	jul_12	A	4.16728
10	mar	A	6.13738
10	may	A	-3.34413
10	nov	A	1.31811
10	sept	A	3.05783
15	jan	H	-2.83103
15	jul_11	H	3.10823
15	jul_12	H	4.60124
15	mar	H	3.9453
15	may	H	5.33964
15	nov	H	2.89578
15	sept	H	2.48733
16	jan	A	6.24643
16	jul_11	A	5.40838
16	nov	A	0.900762
16	sept	A	3.3592
17	jan	H	-2.91024
17	jul_11	H	3.7826
17	jul_12	H	5.66578
17	mar	H	0.0796646
17	may	H	3.17736
17	nov	H	2.98004
17	sept	H	5.8556
18	jan	A	-3.95099
18	jul_11	A	4.66756
18	jul_12	A	4.70241
18	mar	A	3.14669
18	may	A	1.52659
18	nov	A	-1.58559
18	sept	A	-4.68687
19	jan	H	0.959255
19	jul_11	H	4.03565
19	jul_12	H	2.19419
19	mar	H	4.64954
19	may	H	4.6454
19	nov	H	1.38484
19	sept	H	2.87593
20	jan	A	4.20015
20	jul_11	A	3.37169
20	jul_12	A	4.71557
20	mar	A	4.55639
20	may	A	3.28759
20	nov	A	4.36938
20	sept	A	4.86351

## Sheet: Fig. 3a
Pon ID	Achnanthes sp.	Anabaena cf. constricta (filament)	Anabaena sp. (filament)	Ankistrodesmus bernardii	Ankistrodesmus fusiformis	Aphanocapsa sp. (colony)	Aphanothece microscopica	Aphanothece sp.	Apiocystis brauniana (colony)	Botryococcus braunii (colony)	Chlamydocapsa cf.	Chlamydocapsa sp.	Chlamydomonas sp.	Chlorella spp.	Chlorolobion sp.	Chromulina cf. longiciliata	Chromulina sp.	Chroococcus sp.	Closterium leiblenii	Closterium venus	Cocconeis placentula	Coenocystis sp.	Cosmarium botrytis	Cosmarium cf. polygonatum	Cosmarium humile	Cosmarium regnellii	Cosmarium reniforme	Cosmarium sphagnicolum	Cosmarium spp.	Cosmarium subgranatum	Cryptomonas reflexa	Cryptomonas spp.	Cyst	cyst cf. Goniochloris sculpta	Desmodesmus sensu stricto (colony)	Dictyosphaerium chlorelloides (colony)	Dictyosphaerium sp. (colony)	Elakatothrix sp. (colony)	Epithemia adnata	Euglena metabolica	Euglena spp.	Flagellate	Fragilaria sp.	Geitlerinema	Geitlerinema splendidum (filament)	Geminella sp. (filament)	Gloeocapsopsis sp. (colony)	Gloeocystis sp.	Gomphonema spp.
1	2.04555	0	0.191051	0	0.617009	1.35559	0	0.625436	0	3.06558	0	0	1.41901	0	1.11914	0.196061	0.33065	0.33065	1.55759	0	0	0	1.40562	1.12089	0.33065	0	0.326981	0	0.191051	0.645766	2.73314	2.46363	0	0.712655	0.995683	0	0	0	1.56981	0	0.191051	2.03807	0.960936	1.55093	0	0.309634	0	0	0
2	1.70801	0	0	0	0.995683	0	0	0	0	1.70504	0	0	0	0	0	0	4.11264	0	0	0	0	0	0.713205	0	0	0	0.995683	0	0	0	3.64323	3.23927	0	0	0	0	0.995683	0	0	0	0	0	0	1.0953	0.995683	0	0	0	0.97003
3	0	0	0.0711533	0	0	0	0	0	0	2.14899	0	0	2.1472	0	0	3.03955	4.82902	0	0	0	0	0.842644	0.120574	0	0	0.512418	0.842644	0	0	0	2.57696	2.85099	0.842644	0	0.0711533	0	0	0	2.14844	0	0	2.42043	0	0	0	0	0.0711533	0	0
4	1.03578	0	0	0	0	1.03578	0.488555	0	0	1.90489	0	0	1.11189	5.3414	0	1.05691	4.12741	1.03578	1.03578	0	1.41074	0	0.488555	0.969422	0	0	0	2.74279	0	0	3.3927	3.08704	0	0	1.31633	0	0	0	1.60675	0	1.03578	0	0	0	2.21211	0	0	0	0
5	0.292991	0	0	0	0	0	1.16809	0.46637	0	0	0	0	2.14259	6.13821	0	4.04338	4.82298	0.589946	0	0	1.19202	0	0	0	0	0.292991	1.19202	5.47652	0	0	0	1.46858	0	0	0	4.348	0	0	0	0	0	2.33632	0.46637	0	0	0	0.46637	0	0
6	3.30521	0	0	0	2.7768	0.311777	0	1.97449	0	1.07511	3.11632	0	1.35748	0	0	0.440262	0	0	1.0182	0.950056	1.40912	1.97449	0.276487	0	0	0	2.32683	0	0.303427	0	2.38422	2.8927	0	2.92462	0.303427	0	0	2.57308	0.403139	1.73422	0.638809	1.99664	1.35748	2.24007	0	0.276487	0	0	0
7	1.60936	0	0	0	0	0.444079	0	0	0	1.20768	0	0	2.44978	0	0	4.07683	4.8771	0	0	0	0.670534	0	0	0	0	0.390232	0.390232	0	0.276487	0	1.57847	1.01982	0	0	0.73644	0	0	0	0	1.18765	0	0	0	0.73644	0	0	0	0	0.966439
8	3.15522	3.27436	2.10562	0	2.54414	2.54326	5.14593	2.4974	2.32055	3.03709	0	0	0	0	2.78637	0	2.03369	2.7949	0	1.19962	0	0	2.03369	3.75322	1.19962	1.7355	2.26048	0	1.19202	0	0	4.28612	0	3.94128	1.19202	0	0.767409	3.61678	3.38962	2.34393	1.11795	2.93609	0	3.41288	0	0	0	4.63693	0
9	1.54961	0	0	0	0.852768	0.064458	2.36832	0.600141	0.600141	0.436285	0	0.997696	0.79796	6.4227	0	3.89151	0.842904	0.842904	0.332238	0	0.971218	0	0.710974	0.214844	0	0.151065	1.06736	0.842904	0	0	0	4.04582	0.600141	1.12408	3.80787	0.600141	0.262929	1.07338	1.68906	1.17763	0.792926	0	0.600141	2.21756	0	0	0.064458	1.84257	0.650974
10	0.315578	0	0	0	0	1.04894	2.56126	1.71172	0	2.37143	0	0	1.64741	3.96093	0.132274	2.03842	4.3956	0.134816	0	0	0	0.543112	2.15333	0.757708	0.132274	0.784483	1.19737	1.41904	0.682574	0	3.55126	0.77135	0	0	0.935986	0	0.390232	0.132274	0.134816	1.55069	0	2.30929	0	0.320565	0	0.356329	0	0	0
15	3.08131	2.46024	0.0711533	0	2.48842	1.1569	1.95424	1.05223	0	2.23988	0	0	0	0	2.3093	0	1.72189	0	0	1.07628	0	0	2.03796	2.5379	3.09356	2.52447	0	0	0	0	2.17256	2.94941	0	2.26616	0	0	1.79455	2.21536	2.34972	2.35901	1.62528	0	0	1.86826	0	0	0	1.96831	2.1908
16	2.19169	0	0.324825	0	0	0	0	0	0	2.10196	0	0	1.19962	6.97416	0	4.67179	4.7466	0	0	0	0	0	0	0	0	0	0	0	0.508566	0	0	0.324825	0	0	0.63728	0	0	2.03903	0	0	0	1.2195	0	0	0.324825	0	0	0	1.65806
17	2.86957	0	1.66746	0	2.78581	0	2.53253	2.67689	1.0862	1.57288	0	0	1.62377	0	0.444079	4.60785	3.15967	0	0	0	1.99936	0	1.00433	2.50633	0.675029	1.99227	1.00433	2.63363	0	2.20159	2.58974	2.62652	1.65906	0	1.29531	4.36934	0	0	0	2.11091	0	1.00433	0	2.52888	0	0	0	0	1.81489
18	1.55842	0	0	0.064458	0	0	0.496934	1.50798	0	0.316684	0	0	1.79578	0	0	4.13435	3.05386	0	0	0	0.214844	0	0	1.22188	0.450253	0.339811	0.202326	3.39099	0	1.47191	2.57863	1.59956	2.43089	1.94154	0.292256	2.77166	0	0.339811	0	1.4444	0.98889	1.76556	0.202326	1.78546	0	0	0.064458	0	1.06946
19	2.62416	1.17288	2.19439	2.94436	3.01752	0	3.75773	1.84653	0	2.09158	2.56685	2.36253	1.98441	0	0	1.05756	1.95326	1.28331	0	0.650539	1.437	0	0	1.75153	1.82469	0.623781	0.598465	1.24006	0.395067	0.764006	0	3.9157	2.05031	1.91774	0.395067	1.65012	0	1.89648	1.82879	1.44662	0	2.46914	3.08828	1.8427	0	0	0	0	1.5937
20	2.04092	1.49152	2.1623	2.47046	1.7791	1.67965	1.96848	0.918036	0	2.54578	1.57288	2.31506	1.79508	0	1.78549	2.8117	2.04092	1.48281	0	0	0	1.19202	1.53117	2.51177	1.61549	0.918036	0	2.25784	0.777443	0	1.41416	2.89774	2.41908	1.72306	0	0	0	1.89477	1.57163	1.61196	0	1.9242	1.06187	2.13494	0	0	0	0	0
Community matrix populated with log10 (Abundance + 1) (nos mL-1)
[truncated: 50 more columns]

## Sheet: Fig 3b
pond1	pond2	Beta_RC	Treatment
1	2	-0.88	Heated:Ambient
1	3	-0.99	Heated:Ambient
1	4	-0.87	Heated
1	5	-0.36	Heated:Ambient
1	6	-0.99	Heated
1	7	-0.53	Heated:Ambient
1	8	-0.9	Heated
1	9	-0.09	Heated
1	10	-0.7	Heated:Ambient
1	15	-0.76	Heated
1	16	-0.35	Heated:Ambient
1	17	-0.77	Heated
1	18	-0.51	Heated:Ambient
1	19	-0.63	Heated
1	20	-0.66	Heated:Ambient
2	3	-0.88	Ambient
2	4	-0.56	Heated:Ambient
2	5	-0.11	Ambient
2	6	-0.18	Heated:Ambient
2	7	-0.99	Ambient
2	8	-0.64	Heated:Ambient
2	9	-0.45	Heated:Ambient
2	10	-0.65	Ambient
2	15	-0.59	Heated:Ambient
2	16	-0.74	Ambient
2	17	-0.64	Heated:Ambient
2	18	0.27	Ambient
2	19	0.12	Heated:Ambient
2	20	-0.09	Ambient
3	4	-0.99	Heated:Ambient
3	5	-0.99	Ambient
3	6	-0.34	Heated:Ambient
3	7	-1	Ambient
3	8	-0.22	Heated:Ambient
3	9	-0.2	Heated:Ambient
3	10	-0.98	Ambient
3	15	0.39	Heated:Ambient
3	16	-0.99	Ambient
3	17	-1	Heated:Ambient
3	18	-0.97	Ambient
3	19	-0.31	Heated:Ambient
3	20	-0.96	Ambient
4	5	-0.71	Heated:Ambient
4	6	-0.41	Heated
4	7	-0.81	Heated:Ambient
4	8	0.56	Heated
4	9	-0.57	Heated
4	10	-0.79	Heated:Ambient
4	15	0.11	Heated
4	16	-1	Heated:Ambient
4	17	-0.79	Heated
4	18	-0.5	Heated:Ambient
4	19	0.34	Heated
4	20	-0.78	Heated:Ambient
5	6	0.92	Heated:Ambient
5	7	-0.75	Ambient
5	8	0.86	Heated:Ambient
5	9	-0.55	Heated:Ambient
5	10	-0.62	Ambient
5	15	0.99	Heated:Ambient
5	16	-0.82	Ambient
5	17	-0.69	Heated:Ambient
5	18	-0.98	Ambient
5	19	-0.65	Heated:Ambient
5	20	-0.55	Ambient
6	7	-0.55	Heated:Ambient
6	8	-0.43	Heated
6	9	0.22	Heated
6	10	-0.26	Heated:Ambient
6	15	-0.82	Heated
6	16	-0.01	Heated:Ambient
6	17	0.86	Heated
6	18	0.35	Heated:Ambient
6	19	0.29	Heated
6	20	-0.11	Heated:Ambient
7	8	-0.33	Heated:Ambient
7	9	-0.71	Heated:Ambient
7	10	-0.99	Ambient
7	15	0.22	Heated:Ambient
7	16	-0.99	Ambient
7	17	-0.97	Heated:Ambient
7	18	-0.89	Ambient
7	19	0.11	Heated:Ambient
7	20	0.22	Ambient
8	9	-0.56	Heated
8	10	-0.69	Heated:Ambient
8	15	-1	Heated
8	16	0.42	Heated:Ambient
8	17	-0.74	Heated
8	18	0.61	Heated:Ambient
8	19	-0.76	Heated
8	20	-0.77	Heated:Ambient
9	10	-0.07	Heated:Ambient
9	15	-0.21	Heated
9	16	0.46	Heated:Ambient
9	17	-0.77	Heated
9	18	-0.83	Heated:Ambient
9	19	-0.48	Heated
9	20	0.93	Heated:Ambient
10	15	-0.73	Heated:Ambient
10	16	-0.98	Ambient
10	17	-0.69	Heated:Ambient
10	18	-0.47	Ambient
10	19	0.9	Heated:Ambient
10	20	-0.63	Ambient
15	16	-0.57	Heated:Ambient
15	17	-0.57	Heated
15	18	-0.28	Heated:Ambient
15	19	-0.7	Heated
15	20	-0.73	Heated:Ambient
16	17	-0.95	Heated:Ambient
16	18	-0.81	Ambient
16	19	-0.92	Heated:Ambient
16	20	-0.75	Ambient
17	18	-1	Heated:Ambient
17	19	-1	Heated
17	20	-0.89	Heated:Ambient
18	19	-0.99	Heated:Ambient
18	20	-0.09	Ambient
19	20	-0.95	Heated:Ambient

## Sheet: Fig 4a
Pond ID	Taxon	Month	Treatment	Body Mass (µg C)	Tropic Group
1	Botryococcus braunii (colony)	jan	H	2.79683	phyto
1	Botryococcus braunii (colony)	jan	H	3.54373	phyto
1	Botryococcus braunii (colony)	jan	H	1.86455	phyto
1	Botryococcus braunii (colony)	jan	H	11.0114	phyto
1	Botryococcus braunii (colony)	jan	H	7.2322	phyto
1	Botryococcus braunii (colony)	jan	H	2.67252	phyto
1	Botryococcus braunii (colony)	jan	H	13.2087	phyto
1	Botryococcus braunii (colony)	jan	H	0.845354	phyto
1	Botryococcus braunii (colony)	jan	H	6.7326	phyto
1	Botryococcus braunii (colony)	jan	H	21.7017	phyto
1	Botryococcus braunii (colony)	jan	H	6.93428	phyto
1	Botryococcus braunii (colony)	jan	H	2.47766	phyto
1	Botryococcus braunii (colony)	jan	H	3.65263	phyto
1	Botryococcus braunii (colony)	jan	H	2.36176	phyto
1	Botryococcus braunii (colony)	jan	H	6.06778	phyto
1	Botryococcus braunii (colony)	jan	H	12.2652	phyto
1	Botryococcus braunii (colony)	jan	H	5.54015	phyto
1	Botryococcus braunii (colony)	jan	H	3.13167	phyto
1	Botryococcus braunii (colony)	jan	H	0.986004	phyto
1	Botryococcus braunii (colony)	jan	H	1.17712	phyto
1	Botryococcus braunii (colony)	jan	H	2.48607	phyto
1	Botryococcus braunii (colony)	jan	H	8.57227	phyto
1	Botryococcus braunii (colony)	jan	H	9.91154	phyto
1	Botryococcus braunii (colony)	jan	H	9.27424	phyto
1	Botryococcus braunii (colony)	jan	H	4.12411	phyto
1	Botryococcus braunii (colony)	jan	H	5.47449	phyto
1	Botryococcus braunii (colony)	jan	H	8.25854	phyto
1	Botryococcus braunii (colony)	jan	H	3.60977	phyto
1	Botryococcus braunii (colony)	jan	H	2.79654	phyto
1	Botryococcus braunii (colony)	jan	H	5.25551	phyto
1	Botryococcus braunii (colony)	jan	H	5.27633	phyto
1	Botryococcus braunii (colony)	jan	H	3.13167	phyto
1	Botryococcus braunii (colony)	jan	H	11.3217	phyto
1	Botryococcus braunii (colony)	jan	H	1.95187	phyto
1	Botryococcus braunii (colony)	jan	H	6.3316	phyto
1	Botryococcus braunii (colony)	jan	H	4.86738	phyto
1	Botryococcus braunii (colony)	jan	H	4.1092	phyto
1	Botryococcus braunii (colony)	jan	H	2.0546	phyto
1	Botryococcus braunii (colony)	jan	H	2.0546	phyto
1	Botryococcus braunii (colony)	jan	H	9.63094	phyto
1	Botryococcus braunii (colony)	jan	H	5.66977	phyto
1	Botryococcus braunii (colony)	jan	H	9.53464	phyto
1	Botryococcus braunii (colony)	jan	H	9.91024	phyto
1	Botryococcus braunii (colony)	jan	H	5.47894	phyto
1	Botryococcus braunii (colony)	jan	H	2.56201	phyto
1	Botryococcus braunii (colony)	jan	H	6.28129	phyto
1	Botryococcus braunii (colony)	jan	H	6.21196	phyto
1	Botryococcus braunii (colony)	jan	H	13.0921	phyto
1	Botryococcus braunii (colony)	jan	H	12.9847	phyto
1	Botryococcus braunii (colony)	jan	H	4.63891	phyto
1	Botryococcus braunii (colony)	jan	H	13.3549	phyto
1	Botryococcus braunii (colony)	jan	H	9.98765	phyto
1	Botryococcus braunii (colony)	jan	H	9.24169	phyto
1	Botryococcus braunii (colony)	jan	H	1.35625	phyto
1	Botryococcus braunii (colony)	jan	H	16.163	phyto
1	Botryococcus braunii (colony)	jan	H	8.47724	phyto
1	Botryococcus braunii (colony)	jan	H	3.6116	phyto
1	Botryococcus braunii (colony)	jan	H	7.08231	phyto
1	Botryococcus braunii (colony)	jan	H	10.3586	phyto
1	Botryococcus braunii (colony)	jan	H	7.88712	phyto
1	Botryococcus braunii (colony)	jan	H	3.85639	phyto
1	Botryococcus braunii (colony)	jan	H	14.639	phyto
1	Botryococcus braunii (colony)	jan	H	16.7204	phyto
1	Botryococcus braunii (colony)	jan	H	8.20414	phyto
1	Botryococcus braunii (colony)	jan	H	7.72616	phyto
1	Botryococcus braunii (colony)	jan	H	3.32089	phyto
1	Botryococcus braunii (colony)	jan	H	2.76288	phyto
1	Botryococcus braunii (colony)	jan	H	23.0715	phyto
1	Botryococcus braunii (colony)	jan	H	20.2952	phyto
1	Botryococcus braunii (colony)	jan	H	24.7489	phyto
1	Botryococcus braunii (colony)	jan	H	8.25854	phyto
1	Botryococcus braunii (colony)	jan	H	6.43847	phyto
1	Botryococcus braunii (colony)	jan	H	9.48091	phyto
1	Botryococcus braunii (colony)	jan	H	7.40423	phyto
1	Botryococcus braunii (colony)	jan	H	12.5844	phyto
1	Botryococcus braunii (colony)	jan	H	9.74375	phyto
1	Botryococcus braunii (colony)	jan	H	8.13815	phyto
1	Botryococcus braunii (colony)	jan	H	9.45259	phyto
1	Botryococcus braunii (colony)	jan	H	9.43833	phyto
1	Botryococcus braunii (colony)	jan	H	11.821	phyto
1	Botryococcus braunii (colony)	jan	H	4.67993	phyto
1	Botryococcus braunii (colony)	jan	H	8.30769	phyto
1	Botryococcus braunii (colony)	jan	H	16.9505	phyto
1	Botryococcus braunii (colony)	jan	H	4.1092	phyto
1	Botryococcus braunii (colony)	jan	H	3.49568	phyto
1	Botryococcus braunii (colony)	jan	H	5.79863	phyto
1	Botryococcus braunii (colony)	jan	H	5.46199	phyto
1	Botryococcus braunii (colony)	jan	H	9.66883	phyto
1	Botryococcus braunii (colony)	jan	H	7.86527	phyto
1	Botryococcus braunii (colony)	jan	H	8.37892	phyto
1	Botryococcus braunii (colony)	jan	H	4.24865	phyto
1	Botryococcus braunii (colony)	jan	H	5.77857	phyto
1	Botryococcus braunii (colony)	jan	H	8.56084	phyto
1	Botryococcus braunii (colony)	jan	H	3.05872	phyto
1	Botryococcus braunii (colony)	jan	H	8.99423	phyto
1	Botryococcus braunii (colony)	jan	H	12.0851	phyto
1	Botryococcus braunii (colony)	jan	H	3.6116	phyto
1	Botryococcus braunii (colony)	jan	H	9.4954	phyto
1	Botryococcus braunii (colony)	jan	H	9.43833	phyto
1	Botryococcus braunii (colony)	jan	H	5.66977	phyto
1	Botryococcus braunii (colony)	jan	H	10.3586	phyto
1	Botryococcus braunii (colony)	jan	H	5.41206	phyto
1	Botryococcus braunii (colony)	jan	H	14.2431	phyto
1	Botryococcus braunii (colony)	jan	H	12.7369	phyto
1	Botryococcus braunii (colony)	jan	H	5.15434	phyto
1	Botryococcus braunii (colony)	jan	H	5.92749	phyto
1	Botryococcus braunii (colony)	jan	H	13.9337	phyto
1	Botryococcus braunii (colony)	jan	H	15.0484	phyto
1	Botryococcus braunii (colony)	jan	H	5.09838	phyto
1	Botryococcus braunii (colony)	jan	H	6.10406	phyto
1	Botryococcus braunii (colony)	jan	H	3.81225	phyto
1	Botryococcus braunii (colony)	jan	H	10.2249	phyto
1	Botryococcus braunii (colony)	jan	H	5.92749	phyto
1	Botryococcus braunii (colony)	jan	H	8.91754	phyto
1	Botryococcus braunii (colony)	jan	H	9.83159	phyto
1	Botryococcus braunii (colony)	jan	H	6.35642	phyto
1	Botryococcus braunii (colony)	jan	H	7.6566	phyto
1	Botryococcus braunii (colony)	jan	H	6.0675	phyto
1	Botryococcus braunii (colony)	jan	H	12.7418	phyto
1	Botryococcus braunii (colony)	jan	H	16.2516	phyto
1	Botryococcus braunii (colony)	jan	H	16.8477	phyto
1	Botryococcus braunii (colony)	jan	H	3.33837	phyto
1	Botryococcus braunii (colony)	jan	H	11.5928	phyto
1	Botryococcus braunii (colony)	jan	H	3.96351	phyto
1	Botryococcus braunii (colony)	jan	H	9.45259	phyto
1	Botryococcus braunii (colony)	jan	H	6.35642	phyto
1	Botryococcus braunii (colony)	jan	H	4.3696	phyto
1	Botryococcus braunii (colony)	jan	H	15.4063	phyto
1	Botryococcus braunii (colony)	jan	H	8.74008	phyto
1	Botryococcus braunii (colony)	jan	H	13.6804	phyto
1	Botryococcus braunii (colony)	jan	H	5.77857	phyto
1	Botryococcus braunii (colony)	jan	H	3.72199	phyto
1	Botryococcus braunii (colony)	jan	H	4.08637	phyto
1	Botryococcus braunii (colony)	jan	H	11.006	phyto
1	Botryococcus braunii (colony)	jan	H	4.45164	phyto
1	Botryococcus braunii (colony)	jan	H	2.62176	phyto
1	Botryococcus braunii (colony)	jan	H	7.56903	phyto
1	Botryococcus braunii (colony)	jan	H	7.68257	phyto
1	Botryococcus braunii (colony)	jan	H	5.77857	phyto
1	Botryococcus braunii (colony)	jan	H	12.5844	phyto
1	Botryococcus braunii (colony)	jan	H	7.40423	phyto
1	Botryococcus braunii (colony)	jan	H	2.79654	phyto
1	Botryococcus braunii (colony)	jan	H	3.6116	phyto
1	Botryococcus braunii (colony)	jan	H	12.5844	phyto
1	Botryococcus braunii (colony)	jan	H	9.27424	phyto
1	Botryococcus braunii (colony)	jan	H	9.27424	phyto
1	Botryococcus braunii (colony)	jan	H	10.2249	phyto
1	Botryococcus braunii (colony)	jan	H	3.84524	phyto
1	Botryococcus braunii (colony)	jan	H	10.7867	phyto
1	Botryococcus braunii (colony)	jan	H	9.27424	phyto
1	Botryococcus braunii (colony)	jan	H	12.7325	phyto
1	Botryococcus braunii (colony)	jan	H	6.18521	phyto
1	Botryococcus braunii (colony)	jan	H	4.56578	phyto
1	Botryococcus braunii (colony)	jan	H	7.08231	phyto
1	Botryococcus braunii (colony)	jan	H	4.1092	phyto
1	Botryococcus braunii (colony)	jan	H	10.1428	phyto
1	Botryococcus braunii (colony)	jan	H	10.85	phyto
1	Botryococcus braunii (colony)	jan	H	6.0675	phyto
1	Botryococcus braunii (colony)	jan	H	10.7902	phyto
1	Botryococcus braunii (colony)	jan	H	9.4954	phyto
1	Botryococcus braunii (colony)	jan	H	6.95134	phyto
1	Botryococcus braunii (colony)	jan	H	8.81633	phyto
1	Botryococcus braunii (colony)	jan	H	2.97132	phyto
1	Botryococcus braunii (colony)	jan	H	5.41206	phyto
1	Botryococcus braunii (colony)	jan	H	3.47115	phyto
1	Botryococcus braunii (colony)	jan	H	5.15434	phyto
1	Botryococcus braunii (colony)	jan	H	11.4965	phyto
1	Botryococcus braunii (colony)	jan	H	3.37484	phyto
1	Botryococcus braunii (colony)	jan	H	7.47747	phyto
1	Botryococcus braunii (colony)	jan	H	8.66785	phyto
1	Botryococcus braunii (colony)	jan	H	6.0675	phyto
1	Botryococcus braunii (colony)	jan	H	5.58394	phyto
1	Botryococcus braunii (colony)	jan	H	4.81547	phyto
1	Botryococcus braunii (colony)	jan	H	4.56578	phyto
1	Botryococcus braunii (colony)	jan	H	26.9987	phyto
1	Botryococcus braunii (colony)	jan	H	3.81225	phyto
1	Botryococcus braunii (colony)	jan	H	8.20414	phyto
1	Botryococcus braunii (colony)	jan	H	5.02236	phyto
1	Botryococcus braunii (colony)	jan	H	4.28488	phyto
1	Botryococcus braunii (colony)	jan	H	3.09361	phyto
1	Botryococcus braunii (colony)	jan	H	6.64535	phyto
1	Botryococcus braunii (colony)	jan	H	7.01967	phyto
1	Botryococcus braunii (colony)	jan	H	3.92066	phyto
1	Monoraphidium arcuatum	jan	H	0.369828	phyto
1	Nephrocytium aghardianum	jan	H	0.32103	phyto
1	Nephrocytium aghardianum	jan	H	2.14774	phyto
1	Nephrocytium aghardianum	jan	H	1.42681	phyto
1	Nephrocytium aghardianum	jan	H	0.66566	phyto
1	Nephrocytium aghardianum	jan	H	1.0273	phyto
1	Tetraedron triangulare	jan	H	0.01308	phyto
1	Tetraedron triangulare	jan	H	0.0159227	phyto
1	Tetraedron triangulare	jan	H	0.016568	phyto
1	Tetraedron triangulare	jan	H	0.01744	phyto
1	Chlamydomonas sp.	jan	H	0.0240774	phyto
1	Chlamydomonas sp.	jan	H	0.0272877	phyto
1	Chlamydomonas sp.	jan	H	0.0321031	phyto
1	Chlamydomonas sp.	jan	H	0.0365263	phyto
1	Chlamydomonas sp.	jan	H	0.0265671	phyto
1	Chlamydomonas sp.	jan	H	0.0280903	phyto
1	Chlamydomonas sp.	jan	H	0.0301342	phyto
1	Chlamydomonas sp.	jan	H	0.0321031	phyto
1	Chlamydomonas sp.	jan	H	0.0256825	phyto
1	Chlamydomonas sp.	jan	H	0.0374394	phyto
1	Chlamydomonas sp.	jan	H	0.0321031	phyto
1	Chlamydomonas sp.	jan	H	0.0329057	phyto
1	Chlamydomonas sp.	jan	H	0.0321031	phyto
1	Chlamydomonas sp.	jan	H	0.0321031	phyto
1	Chlamydomonas sp.	jan	H	0.0209741	phyto
1	Chlamydomonas sp.	jan	H	0.0265671	phyto
1	Chlamydomonas sp.	jan	H	0.0240774	phyto
1	Chlamydomonas sp.	jan	H	0.0209741	phyto
1	Chlamydomonas sp.	jan	H	0.0256825	phyto
1	Chlamydomonas sp.	jan	H	0.0248799	phyto
1	Chlamydomonas sp.	jan	H	0.0388448	phyto
1	Chlamydomonas sp.	jan	H	0.034279	phyto
1	Chlamydomonas sp.	jan	H	0.0365263	phyto
1	Chlamydomonas sp.	jan	H	0.0365263	phyto
1	Chlamydomonas sp.	jan	H	0.0321031	phyto
1	Chlamydomonas sp.	jan	H	0.0240774	phyto
1	Chlamydomonas sp.	jan	H	0.030498	phyto
1	Chlamydomonas sp.	jan	H	0.0256825	phyto
1	Chlamydomonas sp.	jan	H	0.030498	phyto
1	Chlamydomonas sp.	jan	H	0.035136	phyto
1	Chlamydomonas sp.	jan	H	0.043696	phyto
1	Chlamydomonas sp.	jan	H	0.0579462	phyto
1	Chlamydomonas sp.	jan	H	0.034279	phyto
1	Chlamydomonas sp.	jan	H	0.034279	phyto
1	Chlamydomonas sp.	jan	H	0.0500533	phyto
1	Chlamydomonas sp.	jan	H	0.0183924	phyto
1	Chlamydomonas sp.	jan	H	0.0411348	phyto
1	Chlamydomonas sp.	jan	H	0.0321031	phyto
1	Chlamydomonas sp.	jan	H	0.0230715	phyto
1	Chlamydomonas sp.	jan	H	0.0230715	phyto
1	Chlamydomonas sp.	jan	H	0.0169505	phyto
1	Chlamydomonas sp.	jan	H	0.034279	phyto
1	Ankistrodesmus fusiformis	jan	H	0.00540132	phyto
1	Ankistrodesmus fusiformis	jan	H	0.00270066	phyto
1	Pleurotaenium trabecula	jan	H	35.0566	phyto
1	Pleurotaenium trabecula	jan	H	31.8851	phyto
1	Scenedesmus gr. sensu stricto	jan	H	0.00684867	phyto
1	Scenedesmus gr. sensu stricto	jan	H	0.00684867	phyto
1	Scenedesmus gr. sensu stricto	jan	H	0.0157305	phyto
1	Scenedesmus gr. sensu stricto	jan	H	0.00499382	phyto
1	Chlorolobion sp.	jan	H	0.0051365	phyto
1	Chlorolobion sp.	jan	H	0.0051365	phyto
1	Chlorolobion sp.	jan	H	0.0051365	phyto
1	Chlorolobion sp.	jan	H	0.0051365	phyto
1	Chlorolobion sp.	jan	H	0.0051365	phyto
1	Chlorolobion sp.	jan	H	0.0051365	phyto
1	Chlorolobion sp.	jan	H	0.0051365	phyto
1	Chlorolobion sp.	jan	H	0.0051365	phyto
1	Chlorolobion sp.	jan	H	0.0051365	phyto
1	Chlorolobion sp.	jan	H	0.0051365	phyto
1	Chlorolobion sp.	jan	H	0.0051365	phyto
1	Chlorolobion sp.	jan	H	0.0051365	phyto
1	Chlorolobion sp.	jan	H	0.0051365	phyto
1	Chlorolobion sp.	jan	H	0.0051365	phyto
1	Chlorolobion sp.	jan	H	0.0051365	phyto
1	Chlorolobion sp.	jan	H	0.0449444	phyto
1	Chlorolobion sp.	jan	H	2.17569	phyto
1	Chlorolobion sp.	jan	H	0.0449444	phyto
1	Chlorolobion sp.	jan	H	0.0449444	phyto
1	Chlorolobion sp.	jan	H	0.0449444	phyto
1	Chlorolobion sp.	jan	H	0.0238334	phyto
1	Chlorolobion sp.	jan	H	0.0211958	phyto
1	Euglena spp.	jan	H	0.243984	phyto
1	Cosmarium reniforme	jan	H	7.49073	phyto
1	Trachelomonas hispida	jan	H	0.616256	phyto
1	Trachelomonas hispida	jan	H	0.576213	phyto
1	Petalomonas sp.	jan	H	0.189944	phyto
1	Petalomonas sp.	jan	H	0.222939	phyto
1	Petalomonas sp.	jan	H	0.222939	phyto
1	Cosmarium spp.	jan	H	0.0342434	phyto
1	Epithemia adnata	jan	H	0.465975	phyto
1	Epithemia adnata	jan	H	1.11725	phyto
1	Epithemia adnata	jan	H	0.465975	phyto
1	Gymnodinium sp.	jan	H	0.0713403	phyto
1	Gymnodinium sp.	jan	H	0.216875	phyto
1	Gymnodinium sp.	jan	H	0.133763	phyto
1	Gymnodinium sp.	jan	H	0.115928	phyto
1	Gymnodinium sp.	jan	H	0.0574558	phyto
1	Gymnodinium sp.	jan	H	0.108348	phyto
1	Gymnodinium sp.	jan	H	0.108348	phyto
1	Gymnodinium sp.	jan	H	0.113699	phyto
1	Gymnodinium sp.	jan	H	0.108348	phyto
1	Gymnodinium sp.	jan	H	0.124103	phyto
1	Gymnodinium sp.	jan	H	0.112283	phyto
1	Gymnodinium sp.	jan	H	0.153828	phyto
1	Gymnodinium sp.	jan	H	0.127385	phyto
1	Gymnodinium sp.	jan	H	0.0741939	phyto
1	Gymnodinium sp.	jan	H	0.086518	phyto
1	Gymnodinium sp.	jan	H	0.113217	phyto
1	Gymnodinium sp.	jan	H	0.0438315	phyto
1	Gymnodinium sp.	jan	H	0.0943833	phyto
1	Gymnodinium sp.	jan	H	0.0377212	phyto
1	Gymnodinium sp.	jan	H	0.0906869	phyto
1	Gymnodinium sp.	jan	H	0.149369	phyto
1	Gymnodinium sp.	jan	H	0.0899423	phyto
1	Gymnodinium sp.	jan	H	0.118193	phyto
1	Gymnodinium sp.	jan	H	0.0784744	phyto
1	Gymnodinium sp.	jan	H	0.0802258	phyto
1	Gymnodinium sp.	jan	H	0.203991	phyto
1	Gymnodinium sp.	jan	H	0.120163	phyto
1	Gymnodinium sp.	jan	H	0.0741939	phyto
1	Gymnodinium sp.	jan	H	0.139167	phyto
1	Gymnodinium sp.	jan	H	0.0463891	phyto
1	Gymnodinium sp.	jan	H	0.104737	phyto
1	Gymnodinium sp.	jan	H	0.149369	phyto
1	Gymnodinium sp.	jan	H	0.0713403	phyto
1	Gymnodinium sp.	jan	H	0.140451	phyto
1	Gymnodinium sp.	jan	H	0.179992	phyto
1	Gymnodinium sp.	jan	H	0.0741939	phyto
1	Gymnodinium sp.	jan	H	0.0546199	phyto
1	Gymnodinium sp.	jan	H	0.0749519	phyto
1	Gymnodinium sp.	jan	H	0.100008	phyto
1	Cryptomonas reflexa	jan	H	0.071467	phyto
1	Cryptomonas reflexa	jan	H	0.0409315	phyto
1	Cryptomonas spp.	jan	H	0.0465496	phyto
1	Cryptomonas spp.	jan	H	0.043498	phyto
1	Cryptomonas spp.	jan	H	0.0481547	phyto
1	Cryptomonas spp.	jan	H	0.0662951	phyto
1	Cryptomonas spp.	jan	H	0.0419481	phyto
1	Cryptomonas spp.	jan	H	0.0481547	phyto
1	Cryptomonas spp.	jan	H	0.0481547	phyto
1	Cryptomonas spp.	jan	H	0.0481547	phyto
1	Cryptomonas spp.	jan	H	0.0481547	phyto
1	Cryptomonas spp.	jan	H	0.0481547	phyto
1	Cryptomonas spp.	jan	H	0.0481547	phyto
1	Cryptomonas spp.	jan	H	0.0481547	phyto
1	Cryptomonas spp.	jan	H	0.0433464	phyto
1	Cryptomonas spp.	jan	H	0.0575288	phyto
1	Cryptomonas spp.	jan	H	0.0811247	phyto
1	Cryptomonas spp.	jan	H	0.0868069	phyto
1	Cryptomonas spp.	jan	H	0.051365	phyto
1	Cryptomonas spp.	jan	H	0.0593552	phyto
1	Cryptomonas spp.	jan	H	0.0927424	phyto
1	Cryptomonas spp.	jan	H	0.0521676	phyto
1	Cryptomonas spp.	jan	H	0.0731907	phyto
1	Cryptomonas spp.	jan	H	0.0830152	phyto
1	Cryptomonas spp.	jan	H	0.0998765	phyto
1	Cryptomonas spp.	jan	H	0.0721607	phyto
1	Cryptomonas spp.	jan	H	0.0998765	phyto
1	Cryptomonas spp.	jan	H	0.0927139	phyto
1	Cryptomonas spp.	jan	H	0.0927139	phyto
1	Cryptomonas spp.	jan	H	0.0625592	phyto
1	Plagioselmis nannoplanctica	jan	H	0.0124846	phyto
1	Plagioselmis nannoplanctica	jan	H	0.00693428	phyto
1	Plagioselmis nannoplanctica	jan	H	0.00984497	phyto
1	Plagioselmis nannoplanctica	jan	H	0.0116285	phyto
1	Plagioselmis nannoplanctica	jan	H	0.010701	phyto
1	Plagioselmis nannoplanctica	jan	H	0.00820469	phyto
1	Plagioselmis nannoplanctica	jan	H	0.00927424	phyto
1	Plagioselmis nannoplanctica	jan	H	0.0115928	phyto
1	Plagioselmis nannoplanctica	jan	H	0.010701	phyto
1	Plagioselmis nannoplanctica	jan	H	0.0124846	phyto
1	Plagioselmis nannoplanctica	jan	H	0.0116285	phyto
1	Plagioselmis nannoplanctica	jan	H	0.010701	phyto
1	Plagioselmis nannoplanctica	jan	H	0.0116285	phyto
1	Plagioselmis nannoplanctica	jan	H	0.010701	phyto
1	Plagioselmis nannoplanctica	jan	H	0.00984497	phyto
1	Anabaena sp. (filament)	jan	H	0.04487	phyto
1	Microcystis cf. natans	jan	H	3.59555	phyto
1	Microcystis cf. natans	jan	H	8.56084	phyto
1	Aphanocapsa sp. (colony)	jan	H	0.348761	phyto
1	Geitlerinema	jan	H	0.0122976	phyto
1	Geitlerinema	jan	H	0.0113217	phyto
1	Geitlerinema	jan	H	0.0144678	phyto
1	Geitlerinema	jan	H	0.164529	phyto
1	Geitlerinema	jan	H	0.00561351	phyto
1	Geitlerinema	jan	H	0.0548429	phyto
1	Geitlerinema	jan	H	0.00898888	phyto
1	Geitlerinema	jan	H	0.00642063	phyto
1	Geitlerinema	jan	H	0.0220977	phyto
1	Geitlerinema	jan	H	0.0112126	phyto
1	Geitlerinema	jan	H	0.171217	phyto
1	Geitlerinema	jan	H	0.0384553	phyto
1	Geitlerinema	jan	H	0.00759561	phyto
1	Geitlerinema	jan	H	0.00449444	phyto
1	Geitlerinema	jan	H	0.0246124	phyto
1	Geitlerinema	jan	H	0.00203748	phyto
1	Geitlerinema	jan	H	0.00470846	phyto
1	Geitlerinema	jan	H	0.00449444	phyto
1	Geitlerinema	jan	H	0.00428042	phyto
1	Geitlerinema	jan	H	0.0117712	phyto
1	Geitlerinema	jan	H	0.0487968	phyto
1	Geitlerinema	jan	H	0.00428042	phyto
1	Geitlerinema	jan	H	0.0171217	phyto
1	Geitlerinema	jan	H	0.00608162	phyto
1	Geitlerinema	jan	H	0.0160516	phyto
1	Geitlerinema	jan	H	0.0079609	phyto
1	Geitlerinema	jan	H	0.00427357	phyto
1	Geitlerinema	jan	H	0.00528717	phyto
1	Geitlerinema	jan	H	0.00438315	phyto
1	Geitlerinema	jan	H	0.00544059	phyto
1	Geitlerinema	jan	H	0.017072	phyto
1	Geitlerinema	jan	H	0.0165801	phyto
1	Geitlerinema	jan	H	0.0178244	phyto
1	Geitlerinema	jan	H	0.018149	phyto
1	Geitlerinema	jan	H	0.00782392	phyto
1	Geitlerinema	jan	H	0.00416399	phyto
1	Geitlerinema	jan	H	0.00458039	phyto
1	Flagellate	jan	H	0.0094954	phyto
1	Botryococcus braunii (colony)	jul_11	H	3.32089	phyto
1	Botryococcus braunii (colony)	jul_11	H	2.27219	phyto
1	Botryococcus braunii (colony)	jul_11	H	0.984907	phyto
1	Botryococcus braunii (colony)	jul_11	H	1.62249	phyto
1	Botryococcus braunii (colony)	jul_11	H	0.992822	phyto
1	Botryococcus braunii (colony)	jul_11	H	1.14145	phyto
1	Botryococcus braunii (colony)	jul_11	H	0.780107	phyto
1	Botryococcus braunii (colony)	jul_11	H	1.24846	phyto
1	Botryococcus braunii (colony)	jul_11	H	1.51063	phyto
1	Botryococcus braunii (colony)	jul_11	H	1.1196	phyto
1	Botryococcus braunii (colony)	jul_11	H	1.08649	phyto
1	Botryococcus braunii (colony)	jul_11	H	1.09215	phyto
1	Botryococcus braunii (colony)	jul_11	H	3.83806	phyto
1	Botryococcus braunii (colony)	jul_11	H	1.61222	phyto
1	Botryococcus braunii (colony)	jul_11	H	1.07055	phyto
1	Botryococcus braunii (colony)	jul_11	H	1.70583	phyto
1	Botryococcus braunii (colony)	jul_11	H	0.673453	phyto
1	Botryococcus braunii (colony)	jul_11	H	1.29777	phyto
1	Botryococcus braunii (colony)	jul_11	H	1.70901	phyto
1	Botryococcus braunii (colony)	jul_11	H	1.85991	phyto
1	Botryococcus braunii (colony)	jul_11	H	2.22939	phyto
1	Botryococcus braunii (colony)	jul_11	H	1.35957	phyto
1	Botryococcus braunii (colony)	jul_11	H	0.639209	phyto
1	Botryococcus braunii (colony)	jul_11	H	1.76794	phyto
1	Botryococcus braunii (colony)	jul_11	H	1.23831	phyto
1	Botryococcus braunii (colony)	jul_11	H	1.17979	phyto
1	Botryococcus braunii (colony)	jul_11	H	3.14611	phyto
1	Botryococcus braunii (colony)	jul_11	H	0.939017	phyto
1	Botryococcus braunii (colony)	jul_11	H	2.45548	phyto
1	Botryococcus braunii (colony)	jul_11	H	4.44126	phyto
1	Botryococcus braunii (colony)	jul_11	H	0.764568	phyto
1	Botryococcus braunii (colony)	jul_11	H	2.54998	phyto
1	Botryococcus braunii (colony)	jul_11	H	1.3198	phyto
1	Botryococcus braunii (colony)	jul_11	H	1.37312	phyto
1	Botryococcus braunii (colony)	jul_11	H	0.866785	phyto
1	Botryococcus braunii (colony)	jul_11	H	2.54835	phyto
1	Botryococcus braunii (colony)	jul_11	H	3.09361	phyto
1	Botryococcus braunii (colony)	jul_11	H	3.00666	phyto
1	Botryococcus braunii (colony)	jul_11	H	0.599259	phyto
1	Botryococcus braunii (colony)	jul_11	H	1.9904	phyto
1	Botryococcus braunii (colony)	jul_11	H	1.02056	phyto
1	Botryococcus braunii (colony)	jul_11	H	0.627795	phyto
1	Botryococcus braunii (colony)	jul_11	H	1.29258	phyto
1	Botryococcus braunii (colony)	jul_11	H	2.4113	phyto
1	Botryococcus braunii (colony)	jul_11	H	0.314611	phyto
1	Botryococcus braunii (colony)	jul_11	H	2.10989	phyto
1	Botryococcus braunii (colony)	jul_11	H	2.70915	phyto
1	Botryococcus braunii (colony)	jul_11	H	1.95071	phyto
1	Botryococcus braunii (colony)	jul_11	H	2.56825	phyto
1	Botryococcus braunii (colony)	jul_11	H	2.05014	phyto
1	Botryococcus braunii (colony)	jul_11	H	1.00601	phyto
1	Botryococcus braunii (colony)	jul_11	H	0.83758	phyto
1	Botryococcus braunii (colony)	jul_11	H	1.42431	phyto
1	Botryococcus braunii (colony)	jul_11	H	2.0546	phyto
1	Botryococcus braunii (colony)	jul_11	H	0.753354	phyto
1	Botryococcus braunii (colony)	jul_11	H	1.58032	phyto
1	Botryococcus braunii (colony)	jul_11	H	1.53315	phyto
1	Botryococcus braunii (colony)	jul_11	H	2.09005	phyto
1	Botryococcus braunii (colony)	jul_11	H	1.53315	phyto
1	Botryococcus braunii (colony)	jul_11	H	1.24846	phyto
1	Botryococcus braunii (colony)	jul_11	H	0.963094	phyto
1	Botryococcus braunii (colony)	jul_11	H	1.22895	phyto
1	Botryococcus braunii (colony)	jul_11	H	1.35676	phyto
1	Botryococcus braunii (colony)	jul_11	H	0.676507	phyto
1	Botryococcus braunii (colony)	jul_11	H	0.83758	phyto
1	Botryococcus braunii (colony)	jul_11	H	2.9254	phyto
1	Botryococcus braunii (colony)	jul_11	H	1.90165	phyto
1	Botryococcus braunii (colony)	jul_11	H	1.40273	phyto
1	Botryococcus braunii (colony)	jul_11	H	1.27369	phyto
1	Botryococcus braunii (colony)	jul_11	H	2.70294	phyto
1	Botryococcus braunii (colony)	jul_11	H	2.0546	phyto
1	Botryococcus braunii (colony)	jul_11	H	1.40273	phyto
1	Botryococcus braunii (colony)	jul_11	H	1.10114	phyto
1	Botryococcus braunii (colony)	jul_11	H	1.49001	phyto
1	Botryococcus braunii (colony)	jul_11	H	2.08028	phyto
1	Botryococcus braunii (colony)	jul_11	H	1.61853	phyto
1	Botryococcus braunii (colony)	jul_11	H	6.21196	phyto
1	Botryococcus braunii (colony)	jul_11	H	1.45668	phyto
1	Botryococcus braunii (colony)	jul_11	H	1.45668	phyto
1	Botryococcus braunii (colony)	jul_11	H	0.969772	phyto
1	Botryococcus braunii (colony)	jul_11	H	1.71623	phyto
1	Botryococcus braunii (colony)	jul_11	H	1.51063	phyto
1	Botryococcus braunii (colony)	jul_11	H	1.66936	phyto
1	Botryococcus braunii (colony)	jul_11	H	2.2606	phyto
1	Botryococcus braunii (colony)	jul_11	H	1.73839	phyto
1	Botryococcus braunii (colony)	jul_11	H	1.20387	phyto
1	Botryococcus braunii (colony)	jul_11	H	0.924571	phyto
1	Botryococcus braunii (colony)	jul_11	H	1.13063	phyto
1	Botryococcus braunii (colony)	jul_11	H	0.773151	phyto
1	Botryococcus braunii (colony)	jul_11	H	3.14611	phyto
1	Botryococcus braunii (colony)	jul_11	H	3.81225	phyto
1	Botryococcus braunii (colony)	jul_11	H	5.73509	phyto
1	Botryococcus braunii (colony)	jul_11	H	2.10989	phyto
1	Botryococcus braunii (colony)	jul_11	H	3.01413	phyto
1	Botryococcus braunii (colony)	jul_11	H	1.6765	phyto
1	Botryococcus braunii (colony)	jul_11	H	1.05227	phyto
1	Botryococcus braunii (colony)	jul_11	H	1.27811	phyto
1	Botryococcus braunii (colony)	jul_11	H	0.830259	phyto
1	Botryococcus braunii (colony)	jul_11	H	2.86342	phyto
1	Botryococcus braunii (colony)	jul_11	H	2.62176	phyto
1	Botryococcus braunii (colony)	jul_11	H	0.939017	phyto
1	Botryococcus braunii (colony)	jul_11	H	0.852339	phyto
1	Botryococcus braunii (colony)	jul_11	H	0.830669	phyto
1	Botryococcus braunii (colony)	jul_11	H	3.49568	phyto
1	Botryococcus braunii (colony)	jul_11	H	2.03991	phyto
1	Botryococcus braunii (colony)	jul_11	H	0.599259	phyto
1	Botryococcus braunii (colony)	jul_11	H	0.998765	phyto
1	Botryococcus braunii (colony)	jul_11	H	0.541741	phyto
1	Botryococcus braunii (colony)	jul_11	H	1.11469	phyto
1	Botryococcus braunii (colony)	jul_11	H	2.82508	phyto
1	Botryococcus braunii (colony)	jul_11	H	1.22895	phyto
1	Botryococcus braunii (colony)	jul_11	H	0.794553	phyto
1	Botryococcus braunii (colony)	jul_11	H	1.37994	phyto
1	Botryococcus braunii (colony)	jul_11	H	0.902901	phyto
1	Botryococcus braunii (colony)	jul_11	H	0.830259	phyto
1	Botryococcus braunii (colony)	jul_11	H	1.45668	phyto
1	Botryococcus braunii (colony)	jul_11	H	1.0701	phyto
1	Botryococcus braunii (colony)	jul_11	H	7.72616	phyto
1	Botryococcus braunii (colony)	jul_11	H	1.24088	phyto
1	Botryococcus braunii (colony)	jul_11	H	0.655439	phyto
1	Botryococcus braunii (colony)	jul_11	H	1.29304	phyto
1	Botryococcus braunii (colony)	jul_11	H	6.0675	phyto
1	Botryococcus braunii (colony)	jul_11	H	2.22939	phyto
1	Botryococcus braunii (colony)	jul_11	H	1.58844	phyto
1	Botryococcus braunii (colony)	jul_11	H	1.27325	phyto
1	Botryococcus braunii (colony)	jul_11	H	1.30257	phyto
1	Botryococcus braunii (colony)	jul_11	H	1.82355	phyto
1	Botryococcus braunii (colony)	jul_11	H	1.72073	phyto
1	Botryococcus braunii (colony)	jul_11	H	1.56606	phyto
1	Botryococcus braunii (colony)	jul_11	H	1.40273	phyto
1	Botryococcus braunii (colony)	jul_11	H	1.27811	phyto
1	Botryococcus braunii (colony)	jul_11	H	2.81237	phyto
1	Botryococcus braunii (colony)	jul_11	H	0.684867	phyto
1	Botryococcus braunii (colony)	jul_11	H	1.40273	phyto
1	Botryococcus braunii (colony)	jul_11	H	2.22939	phyto
1	Botryococcus braunii (colony)	jul_11	H	1.40841	phyto
1	Botryococcus braunii (colony)	jul_11	H	0.852339	phyto
1	Botryococcus braunii (colony)	jul_11	H	1.79778	phyto
1	Botryococcus braunii (colony)	jul_11	H	0.794553	phyto
1	Botryococcus braunii (colony)	jul_11	H	1.51063	phyto
1	Botryococcus braunii (colony)	jul_11	H	1.56021	phyto
1	Botryococcus braunii (colony)	jul_11	H	1.73835	phyto
1	Botryococcus braunii (colony)	jul_11	H	1.01125	phyto
1	Botryococcus braunii (colony)	jul_11	H	1.45668	phyto
1	Botryococcus braunii (colony)	jul_11	H	1.11469	phyto
1	Botryococcus braunii (colony)	jul_11	H	0.463569	phyto
1	Botryococcus braunii (colony)	jul_11	H	1.32726	phyto
1	Botryococcus braunii (colony)	jul_11	H	2.70915	phyto
1	Botryococcus braunii (colony)	jul_11	H	0.627795	phyto
1	Botryococcus braunii (colony)	jul_11	H	0.794553	phyto
1	Botryococcus braunii (colony)	jul_11	H	2.50806	phyto
1	Botryococcus braunii (colony)	jul_11	H	2.43783	phyto
1	Botryococcus braunii (colony)	jul_11	H	1.94224	phyto
1	Botryococcus braunii (colony)	jul_11	H	2.11792	phyto
1	Botryococcus braunii (colony)	jul_11	H	1.0701	phyto
1	Botryococcus braunii (colony)	jul_11	H	2.10989	phyto
1	Botryococcus braunii (colony)	jul_11	H	1.90051	phyto
1	Botryococcus braunii (colony)	jul_11	H	1.75192	phyto
1	Botryococcus braunii (colony)	jul_11	H	1.33763	phyto
1	Botryococcus braunii (colony)	jul_11	H	1.62221	phyto
1	Botryococcus braunii (colony)	jul_11	H	0.931794	phyto
1	Botryococcus braunii (colony)	jul_11	H	2.2606	phyto
1	Botryococcus braunii (colony)	jul_11	H	1.55339	phyto
1	Botryococcus braunii (colony)	jul_11	H	1.81276	phyto
1	Botryococcus braunii (colony)	jul_11	H	1.51063	phyto
1	Botryococcus braunii (colony)	jul_11	H	1.29483	phyto
1	Botryococcus braunii (colony)	jul_11	H	0.61638	phyto
1	Botryococcus braunii (colony)	jul_11	H	4.89662	phyto
1	Botryococcus braunii (colony)	jul_11	H	1.23062	phyto
1	Botryococcus braunii (colony)	jul_11	H	1.08147	phyto
1	Botryococcus braunii (colony)	jul_11	H	1.67248	phyto
1	Botryococcus braunii (colony)	jul_11	H	0.86045	phyto
1	Botryococcus braunii (colony)	jul_11	H	2.19158	phyto
1	Botryococcus braunii (colony)	jul_11	H	1.51598	phyto
1	Botryococcus braunii (colony)	jul_11	H	1.29483	phyto
1	Botryococcus braunii (colony)	jul_11	H	2.22939	phyto
1	Botryococcus braunii (colony)	jul_11	H	1.59212	phyto
1	Botryococcus braunii (colony)	jul_11	H	1.27811	phyto
1	Botryococcus braunii (colony)	jul_11	H	2.81237	phyto
1	Botryococcus braunii (colony)	jul_11	H	0.773151	phyto
1	Botryococcus braunii (colony)	jul_11	H	1.24846	phyto
1	Botryococcus braunii (colony)	jul_11	H	1.51063	phyto
1	Botryococcus braunii (colony)	jul_11	H	1.66936	phyto
1	Botryococcus braunii (colony)	jul_11	H	1.83434	phyto
1	Botryococcus braunii (colony)	jul_11	H	1.35218	phyto
1	Botryococcus braunii (colony)	jul_11	H	1.29483	phyto
1	Botryococcus braunii (colony)	jul_11	H	1.95071	phyto
1	Botryococcus braunii (colony)	jul_11	H	6.0675	phyto
1	Botryococcus braunii (colony)	jul_11	H	1.92619	phyto
1	Botryococcus braunii (colony)	jul_11	H	3.65263	phyto
1	Botryococcus braunii (colony)	jul_11	H	0.885289	phyto
1	Botryococcus braunii (colony)	jul_11	H	1.01125	phyto
1	Botryococcus braunii (colony)	jul_11	H	2.78807	phyto
1	Botryococcus braunii (colony)	jul_11	H	1.79778	phyto
1	Botryococcus braunii (colony)	jul_11	H	0.856084	phyto
1	Botryococcus braunii (colony)	jul_11	H	5.04983	phyto
1	Botryococcus braunii (colony)	jul_11	H	1.36817	phyto
1	Botryococcus braunii (colony)	jul_11	H	0.599259	phyto
1	Botryococcus braunii (colony)	jul_11	H	1.26629	phyto
1	Botryococcus braunii (colony)	jul_11	H	2.48666	phyto
1	Botryococcus braunii (colony)	jul_11	H	1.9904	phyto
1	Botryococcus braunii (colony)	jul_11	H	1.95918	phyto
1	Botryococcus braunii (colony)	jul_11	H	0.808999	phyto
1	Botryococcus braunii (colony)	jul_11	H	1.66936	phyto
1	Botryococcus braunii (colony)	jul_11	H	0.708722	phyto
1	Botryococcus braunii (colony)	jul_11	H	3.99506	phyto
1	Botryococcus braunii (colony)	jul_11	H	3.21366	phyto
1	Botryococcus braunii (colony)	jul_11	H	1.9904	phyto
1	Botryococcus braunii (colony)	jul_11	H	2.70915	phyto
1	Botryococcus braunii (colony)	jul_11	H	0.722321	phyto
1	Botryococcus braunii (colony)	jul_11	H	0.764568	phyto
1	Botryococcus braunii (colony)	jul_11	H	2.86342	phyto
1	Botryococcus braunii (colony)	jul_11	H	0.794553	phyto
1	Botryococcus braunii (colony)	jul_11	H	0.943476	phyto
1	Botryococcus braunii (colony)	jul_11	H	1.92619	phyto
1	Botryococcus braunii (colony)	jul_11	H	2.10989	phyto
1	Botryococcus braunii (colony)	jul_11	H	2.56825	phyto
1	Botryococcus braunii (colony)	jul_11	H	2.09005	phyto
1	Botryococcus braunii (colony)	jul_11	H	1.29304	phyto
1	Botryococcus braunii (colony)	jul_11	H	1.18692	phyto
1	Botryococcus braunii (colony)	jul_11	H	1.79778	phyto
1	Botryococcus braunii (colony)	jul_11	H	1.33763	phyto
1	Botryococcus braunii (colony)	jul_11	H	1.09793	phyto
1	Botryococcus braunii (colony)	jul_11	H	2.4113	phyto
1	Botryococcus braunii (colony)	jul_11	H	0.520842	phyto
1	Botryococcus braunii (colony)	jul_11	H	1.92619	phyto
1	Botryococcus braunii (colony)	jul_11	H	1.28413	phyto
1	Botryococcus braunii (colony)	jul_11	H	1.27325	phyto
1	Botryococcus braunii (colony)	jul_11	H	1.4542	phyto
1	Botryococcus braunii (colony)	jul_11	H	1.02056	phyto
1	Botryococcus braunii (colony)	jul_11	H	1.15928	phyto
1	Botryococcus braunii (colony)	jul_11	H	1.9904	phyto
1	Botryococcus braunii (colony)	jul_11	H	1.07055	phyto
1	Botryococcus braunii (colony)	jul_11	H	0.804808	phyto
1	Botryococcus braunii (colony)	jul_11	H	2.18301	phyto
1	Botryococcus braunii (colony)	jul_11	H	1.02552	phyto
1	Botryococcus braunii (colony)	jul_11	H	2.63246	phyto
1	Botryococcus braunii (colony)	jul_11	H	1.16697	phyto
1	Botryococcus braunii (colony)	jul_11	H	2.81237	phyto
1	Botryococcus braunii (colony)	jul_11	H	1.72644	phyto
1	Botryococcus braunii (colony)	jul_11	H	2.63736	phyto
1	Botryococcus braunii (colony)	jul_11	H	1.29483	phyto
1	Botryococcus braunii (colony)	jul_11	H	3.6116	phyto
1	Botryococcus braunii (colony)	jul_11	H	1.29483	phyto
1	Botryococcus braunii (colony)	jul_11	H	2.29905	phyto
1	Botryococcus braunii (colony)	jul_11	H	0.891754	phyto
1	Botryococcus braunii (colony)	jul_11	H	1.37642	phyto
1	Botryococcus braunii (colony)	jul_11	H	1.53315	phyto
1	Botryococcus braunii (colony)	jul_11	H	1.60516	phyto
1	Botryococcus braunii (colony)	jul_11	H	1.41521	phyto
1	Botryococcus braunii (colony)	jul_11	H	7.51214	phyto
1	Botryococcus braunii (colony)	jul_11	H	1.0701	phyto
1	Botryococcus braunii (colony)	jul_11	H	1.56458	phyto
1	Botryococcus braunii (colony)	jul_11	H	1.41521	phyto
1	Botryococcus braunii (colony)	jul_11	H	1.24846	phyto
1	Botryococcus braunii (colony)	jul_11	H	1.65171	phyto
1	Botryococcus braunii (colony)	jul_11	H	3.46625	phyto
1	Botryococcus braunii (colony)	jul_11	H	2.26006	phyto
1	Botryococcus braunii (colony)	jul_11	H	1.38222	phyto
1	Botryococcus braunii (colony)	jul_11	H	5.25065	phyto
1	Botryococcus braunii (colony)	jul_11	H	1.04625	phyto
1	Botryococcus braunii (colony)	jul_11	H	1.03087	phyto
1	Botryococcus braunii (colony)	jul_11	H	1.20721	phyto
1	Botryococcus braunii (colony)	jul_11	H	1.73835	phyto
1	Botryococcus braunii (colony)	jul_11	H	1.86198	phyto
1	Botryococcus braunii (colony)	jul_11	H	1.61853	phyto
1	Botryococcus braunii (colony)	jul_11	H	0.939017	phyto
1	Botryococcus braunii (colony)	jul_11	H	0.945545	phyto
1	Botryococcus braunii (colony)	jul_11	H	2.43984	phyto
1	Botryococcus braunii (colony)	jul_11	H	1.02773	phyto
1	Botryococcus braunii (colony)	jul_11	H	0.349568	phyto
1	Botryococcus braunii (colony)	jul_11	H	1.64011	phyto
1	Botryococcus braunii (colony)	jul_11	H	1.88829	phyto
1	Botryococcus braunii (colony)	jul_11	H	0.659541	phyto
1	Botryococcus braunii (colony)	jul_11	H	0.551646	phyto
1	Botryococcus braunii (colony)	jul_11	H	1.26629	phyto
1	Botryococcus braunii (colony)	jul_11	H	1.11337	phyto
1	Botryococcus braunii (colony)	jul_11	H	0.526692	phyto
1	Botryococcus braunii (colony)	jul_11	H	1.61853	phyto
1	Botryococcus braunii (colony)	jul_11	H	1.81276	phyto
1	Botryococcus braunii (colony)	jul_11	H	2.48607	phyto
1	Botryococcus braunii (colony)	jul_11	H	2.0546	phyto
1	Botryococcus braunii (colony)	jul_11	H	1.51063	phyto
1	Botryococcus braunii (colony)	jul_11	H	1.92619	phyto
1	Botryococcus braunii (colony)	jul_11	H	0.760265	phyto
1	Botryococcus braunii (colony)	jul_11	H	5.02548	phyto
1	Botryococcus braunii (colony)	jul_11	H	0.794553	phyto
1	Botryococcus braunii (colony)	jul_11	H	0.866785	phyto
1	Botryococcus braunii (colony)	jul_11	H	1.73357	phyto
1	Botryococcus braunii (colony)	jul_11	H	0.905737	phyto
1	Botryococcus braunii (colony)	jul_11	H	0.96791	phyto
1	Botryococcus braunii (colony)	jul_11	H	0.942085	phyto
1	Botryococcus braunii (colony)	jul_11	H	0.905737	phyto
1	Botryococcus braunii (colony)	jul_11	H	2.23046	phyto
1	Botryococcus braunii (colony)	jul_11	H	0.599259	phyto
1	Botryococcus braunii (colony)	jul_11	H	1.33763	phyto
1	Botryococcus braunii (colony)	jul_11	H	1.88695	phyto
1	Botryococcus braunii (colony)	jul_11	H	1.20721	phyto
1	Botryococcus braunii (colony)	jul_11	H	1.20387	phyto
1	Botryococcus braunii (colony)	jul_11	H	1.1196	phyto
1	Botryococcus braunii (colony)	jul_11	H	1.08147	phyto
1	Botryococcus braunii (colony)	jul_11	H	1.17979	phyto
1	Botryococcus braunii (colony)	jul_11	H	1.49001	phyto
1	Botryococcus braunii (colony)	jul_11	H	1.33763	phyto
1	Botryococcus braunii (colony)	jul_11	H	1.67248	phyto
1	Botryococcus braunii (colony)	jul_11	H	0.684867	phyto
1	Botryococcus braunii (colony)	jul_11	H	0.357928	phyto
1	Botryococcus braunii (colony)	jul_11	H	0.546199	phyto
1	Botryococcus braunii (colony)	jul_11	H	0.96577	phyto
1	Botryococcus braunii (colony)	jul_11	H	1.60516	phyto
1	Botryococcus braunii (colony)	jul_11	H	2.31143	phyto
1	Botryococcus braunii (colony)	jul_11	H	0.627795	phyto
1	Botryococcus braunii (colony)	jul_11	H	4.63891	phyto
1	Botryococcus braunii (colony)	jul_11	H	0.656331	phyto
1	Botryococcus braunii (colony)	jul_11	H	1.56458	phyto
1	Botryococcus braunii (colony)	jul_11	H	1.66936	phyto
1	Botryococcus braunii (colony)	jul_11	H	2.36872	phyto
1	Botryococcus braunii (colony)	jul_11	H	0.939017	phyto
1	Botryococcus braunii (colony)	jul_11	H	1.32726	phyto
1	Botryococcus braunii (colony)	jul_11	H	0.570723	phyto
1	Botryococcus braunii (colony)	jul_11	H	0.684867	phyto
1	Botryococcus braunii (colony)	jul_11	H	0.627795	phyto
1	Botryococcus braunii (colony)	jul_11	H	0.599259	phyto
1	Oocystis spp.	jul_11	H	0.0353135	phyto
1	Oocystis spp.	jul_11	H	0.036355	phyto
1	Oocystis spp.	jul_11	H	0.0511368	phyto
1	Oocystis spp.	jul_11	H	0.0554742	phyto
1	Oocystis spp.	jul_11	H	0.0196632	phyto
1	Oocystis spp.	jul_11	H	0.0211488	phyto
1	Oocystis spp.	jul_11	H	0.0216999	phyto
1	Oocystis spp.	jul_11	H	0.0409315	phyto
1	Oocystis spp.	jul_11	H	0.0325044	phyto
1	Oocystis spp.	jul_11	H	0.0210597	phyto
1	Oocystis spp.	jul_11	H	0.0239659	phyto
1	Oocystis spp.	jul_11	H	0.0157305	phyto
1	Oocystis spp.	jul_11	H	0.017696	phyto
1	Oocystis spp.	jul_11	H	0.00642063	phyto
1	Oocystis spp.	jul_11	H	0.0216999	phyto
1	Oocystis spp.	jul_11	H	0.0216295	phyto
1	Oocystis spp.	jul_11	H	0.0165171	phyto
1	Oocystis spp.	jul_11	H	0.0278673	phyto
1	Oocystis spp.	jul_11	H	0.0417341	phyto
1	Oocystis spp.	jul_11	H	0.0193413	phyto
1	Oocystis spp.	jul_11	H	0.0289356	phyto
1	Oocystis spp.	jul_11	H	0.0180901	phyto
1	Oocystis spp.	jul_11	H	0.0367483	phyto
1	Oocystis spp.	jul_11	H	0.0251689	phyto
1	Oocystis spp.	jul_11	H	0.0417341	phyto
1	Oocystis spp.	jul_11	H	0.0160516	phyto
1	Oocystis spp.	jul_11	H	0.0146248	phyto
1	Oocystis spp.	jul_11	H	0.0181276	phyto
1	Oocystis spp.	jul_11	H	0.0382482	phyto
1	Oocystis spp.	jul_11	H	0.014944	phyto
1	Oocystis spp.	jul_11	H	0.0256825	phyto
1	Oocystis spp.	jul_11	H	0.0374983	phyto
1	Oocystis spp.	jul_11	H	0.0115892	phyto
1	Oocystis spp.	jul_11	H	0.0267526	phyto
1	Oocystis spp.	jul_11	H	0.0335585	phyto
1	Oocystis spp.	jul_11	H	0.0165171	phyto
1	Oocystis spp.	jul_11	H	0.0157305	phyto
1	Oocystis spp.	jul_11	H	0.0267526	phyto
1	Oocystis spp.	jul_11	H	0.0231143	phyto
1	Oocystis spp.	jul_11	H	0.0374983	phyto
1	Oocystis spp.	jul_11	H	0.012135	phyto
1	Nephrocytium aghardianum	jul_11	H	1.08348	phyto
1	Nephrocytium aghardianum	jul_11	H	0.563988	phyto
1	Nephrocytium aghardianum	jul_11	H	1.24846	phyto
1	Nephrocytium aghardianum	jul_11	H	0.753354	phyto
1	Nephrocytium aghardianum	jul_11	H	0.730525	phyto
1	Nephrocytium aghardianum	jul_11	H	1.22795	phyto
1	Nephrocytium aghardianum	jul_11	H	0.902009	phyto
1	Nephrocytium aghardianum	jul_11	H	0.452119	phyto
1	Nephrocytium aghardianum	jul_11	H	0.470958	phyto
1	Nephrocytium aghardianum	jul_11	H	2.05014	phyto
1	Nephrocytium aghardianum	jul_11	H	0.88091	phyto
1	Nephrocytium aghardianum	jul_11	H	0.856084	phyto
1	Nephrocytium aghardianum	jul_11	H	1.2135	phyto
1	Nephrocytium aghardianum	jul_11	H	0.705306	phyto
1	Nephrocytium aghardianum	jul_11	H	0.784007	phyto
1	Nephrocytium aghardianum	jul_11	H	0.799012	phyto
1	Nephrocytium aghardianum	jul_11	H	1.22795	phyto
1	Nephrocytium aghardianum	jul_11	H	0.989312	phyto
1	Nephrocytium aghardianum	jul_11	H	1.08348	phyto
1	Nephrocytium aghardianum	jul_11	H	0.702256	phyto
1	Nephrocytium aghardianum	jul_11	H	0.839462	phyto
1	Nephrocytium aghardianum	jul_11	H	0.758437	phyto
1	Nephrocytium aghardianum	jul_11	H	0.652095	phyto
1	Nephrocytium aghardianum	jul_11	H	0.810426	phyto
1	Nephrocytium aghardianum	jul_11	H	0.911558	phyto
1	Nephrocytium aghardianum	jul_11	H	0.730525	phyto
1	Nephrocytium aghardianum	jul_11	H	0.632031	phyto
1	Nephrocytium aghardianum	jul_11	H	0.568047	phyto
1	Nephrocytium aghardianum	jul_11	H	1.15571	phyto
1	Nephrocytium aghardianum	jul_11	H	1.1196	phyto
1	Nephrocytium aghardianum	jul_11	H	0.727337	phyto
1	Nephrocytium aghardianum	jul_11	H	0.947392	phyto
1	Nephrocytium aghardianum	jul_11	H	2.03265	phyto
1	Nephrocytium aghardianum	jul_11	H	0.902009	phyto
1	Nephrocytium aghardianum	jul_11	H	0.546924	phyto
1	Nephrocytium aghardianum	jul_11	H	0.753354	phyto
1	Nephrocytium aghardianum	jul_11	H	0.707546	phyto
1	Nephrocytium aghardianum	jul_11	H	1.01125	phyto
1	Nephrocytium aghardianum	jul_11	H	0.480655	phyto
1	Nephrocytium aghardianum	jul_11	H	0.456578	phyto
1	Pediastrum tetras (colony)	jul_11	H	0.0102837	phyto
1	Pediastrum tetras (colony)	jul_11	H	0.0102837	phyto
1	Scenedesmus gr. sensu stricto	jul_11	H	0.020546	phyto
1	Scenedesmus gr. sensu stricto	jul_11	H	0.00730525	phyto
1	Scenedesmus gr. sensu stricto	jul_11	H	0.0129483	phyto
1	Scenedesmus gr. sensu stricto	jul_11	H	0.00707696	phyto
1	Scenedesmus gr. sensu stricto	jul_11	H	0.00924571	phyto
1	Scenedesmus gr. sensu stricto	jul_11	H	0.00730525	phyto
1	Scenedesmus gr. sensu stricto	jul_11	H	0.00681657	phyto
1	Scenedesmus gr. sensu stricto	jul_11	H	0.00684867	phyto
1	Scenedesmus gr. sensu stricto	jul_11	H	0.00866785	phyto
1	Scenedesmus gr. sensu stricto	jul_11	H	0.0128413	phyto
1	Scenedesmus gr. sensu stricto	jul_11	H	0.00349568	phyto
1	Scenedesmus gr. sensu stricto	jul_11	H	0.00707696	phyto
1	Sphaerocystis sp.	jul_11	H	0.111469	phyto
1	Sphaerocystis sp.	jul_11	H	0.399506	phyto
1	Sphaerocystis sp.	jul_11	H	0.0378996	phyto
1	Sphaerocystis sp.	jul_11	H	1.50706	phyto
1	Sphaerocystis sp.	jul_11	H	0.245232	phyto
1	Sphaerocystis sp.	jul_11	H	0.0561805	phyto
1	Sphaerocystis sp.	jul_11	H	0.627795	phyto
1	Sphaerocystis sp.	jul_11	H	0.360554	phyto
1	Sphaerocystis sp.	jul_11	H	1.03443	phyto
1	Sphaerocystis sp.	jul_11	H	0.599616	phyto
1	Sphaerocystis sp.	jul_11	H	0.586988	phyto
1	Sphaerocystis sp.	jul_11	H	0.301413	phyto
1	Sphaerocystis sp.	jul_11	H	0.303271	phyto
1	Tetraedron triangulare	jul_11	H	0.012208	phyto
1	Tetraedron triangulare	jul_11	H	0.0130391	phyto
1	Tetraedron triangulare	jul_11	H	0.0138294	phyto
1	Tetraedron triangulare	jul_11	H	0.021255	phyto
1	Tetraedron triangulare	jul_11	H	0.0171402	phyto
1	Tetraedron triangulare	jul_11	H	0.012644	phyto
1	Tetraedron triangulare	jul_11	H	0.0122625	phyto
1	Tetraedron triangulare	jul_11	H	0.0118537	phyto
1	Tetraedron triangulare	jul_11	H	0.016568	phyto
1	Tetraedron triangulare	jul_11	H	0.020165	phyto
1	Tetraedron triangulare	jul_11	H	0.0161865	phyto
1	Tetraedron triangulare	jul_11	H	0.0122489	phyto
1	Tetraedron triangulare	jul_11	H	0.0175354	phyto
1	Tetraedron triangulare	jul_11	H	0.0147831	phyto
1	Tetraedron triangulare	jul_11	H	0.0196745	phyto
1	Tetraedron triangulare	jul_11	H	0.01853	phyto
1	Tetraedron triangulare	jul_11	H	0.0175354	phyto
1	Tetraedron triangulare	jul_11	H	0.0276587	phyto
1	Tetraedron triangulare	jul_11	H	0.016895	phyto
1	Tetraedron triangulare	jul_11	H	0.0162137	phyto
1	Tetraedron triangulare	jul_11	H	0.00885625	phyto
1	Tetraedron triangulare	jul_11	H	0.0155325	phyto
1	Tetraedron triangulare	jul_11	H	0.0126713	phyto
1	Tetraedron triangulare	jul_11	H	0.0138975	phyto
1	Tetraedron triangulare	jul_11	H	0.015696	phyto
1	Tetraedron triangulare	jul_11	H	0.0177806	phyto
1	Tetraedron triangulare	jul_11	H	0.011445	phyto
1	Tetraedron triangulare	jul_11	H	0.0143062	phyto
1	Tetraedron triangulare	jul_11	H	0.012644	phyto
1	Tetraedron triangulare	jul_11	H	0.0176035	phyto
1	Tetraedron triangulare	jul_11	H	0.0223178	phyto
1	Oedogonium sp. (filament)	jul_11	H	0.369828	phyto
1	Oedogonium sp. (filament)	jul_11	H	0.184914	phyto
1	Cosmarium botrytis	jul_11	H	6.29048	phyto
1	Cosmarium botrytis	jul_11	H	5.44041	phyto
1	Cosmarium botrytis	jul_11	H	6.16226	phyto
1	Cosmarium botrytis	jul_11	H	5.73234	phyto
1	Cosmarium botrytis	jul_11	H	6.1888	phyto
1	Cosmarium botrytis	jul_11	H	5.44041	phyto
1	Cosmarium botrytis	jul_11	H	5.47757	phyto
1	Cosmarium botrytis	jul_11	H	5.83849	phyto
1	Staurastrum striolatum	jul_11	H	0.733122	phyto
1	Staurastrum striolatum	jul_11	H	0.607648	phyto
1	Staurastrum striolatum	jul_11	H	0.706983	phyto
1	Staurastrum striolatum	jul_11	H	0.520778	phyto
1	Staurastrum striolatum	jul_11	H	0.738212	phyto
1	Staurastrum striolatum	jul_11	H	0.681001	phyto
1	Staurastrum striolatum	jul_11	H	0.574325	phyto
1	Trachelomonas volvocina	jul_11	H	0.0986209	phyto
1	Epithemia adnata	jul_11	H	0.807995	phyto
1	Epithemia adnata	jul_11	H	0.318702	phyto
1	Gymnodinium sp.	jul_11	H	0.0383526	phyto
1	Gymnodinium sp.	jul_11	H	0.0329057	phyto
1	Gymnodinium sp.	jul_11	H	0.0540831	phyto
1	Peridinium willei	jul_11	H	7.13403	phyto
1	Peridinium willei	jul_11	H	9.81905	phyto
1	Cryptomonas reflexa	jul_11	H	0.0297535	phyto
1	Cryptomonas reflexa	jul_11	H	0.036116	phyto
1	Cryptomonas reflexa	jul_11	H	0.0394209	phyto
1	Cryptomonas reflexa	jul_11	H	0.0393264	phyto
1	Cryptomonas reflexa	jul_11	H	0.0325044	phyto
1	Cryptomonas reflexa	jul_11	H	0.0321602	phyto
1	Cryptomonas spp.	jul_11	H	0.0325044	phyto
1	Cryptomonas spp.	jul_11	H	0.0449979	phyto
1	Cryptomonas spp.	jul_11	H	0.0593552	phyto
1	Cryptomonas spp.	jul_11	H	0.0753755	phyto
1	Cryptomonas spp.	jul_11	H	0.0634162	phyto
1	Cryptomonas spp.	jul_11	H	0.108437	phyto
1	Cryptomonas spp.	jul_11	H	0.122698	phyto
1	Cryptomonas spp.	jul_11	H	0.116925	phyto
1	Cryptomonas spp.	jul_11	H	0.142658	phyto
1	Cryptomonas spp.	jul_11	H	0.114145	phyto
1	Cryptomonas spp.	jul_11	H	0.114145	phyto
1	Cryptomonas spp.	jul_11	H	0.125919	phyto
1	Botryococcus braunii (colony)	jul_12	H	3.95328	phyto
1	Botryococcus braunii (colony)	jul_12	H	1.81509	phyto
1	Botryococcus braunii (colony)	jul_12	H	9.39924	phyto
1	Botryococcus braunii (colony)	jul_12	H	6.12169	phyto
1	Botryococcus braunii (colony)	jul_12	H	7.86457	phyto
1	Botryococcus braunii (colony)	jul_12	H	2.73168	phyto
1	Botryococcus braunii (colony)	jul_12	H	5.66938	phyto
1	Botryococcus braunii (colony)	jul_12	H	1.57208	phyto
1	Botryococcus braunii (colony)	jul_12	H	1.61891	phyto
1	Botryococcus braunii (colony)	jul_12	H	2.32965	phyto
1	Botryococcus braunii (colony)	jul_12	H	5.77301	phyto
1	Botryococcus braunii (colony)	jul_12	H	5.4626	phyto
1	Botryococcus braunii (colony)	jul_12	H	3.1211	phyto
1	Botryococcus braunii (colony)	jul_12	H	2.94251	phyto
1	Botryococcus braunii (colony)	jul_12	H	1.77658	phyto
1	Botryococcus braunii (colony)	jul_12	H	2.02719	phyto
1	Botryococcus braunii (colony)	jul_12	H	5.84588	phyto
1	Botryococcus braunii (colony)	jul_12	H	5.53253	phyto
1	Botryococcus braunii (colony)	jul_12	H	9.66175	phyto
1	Botryococcus braunii (colony)	jul_12	H	7.30816	phyto
1	Botryococcus braunii (colony)	jul_12	H	8.60758	phyto
1	Botryococcus braunii (colony)	jul_12	H	3.98033	phyto
1	Botryococcus braunii (colony)	jul_12	H	3.20922	phyto
1	Botryococcus braunii (colony)	jul_12	H	4.72029	phyto
1	Botryococcus braunii (colony)	jul_12	H	1.7755	phyto
1	Botryococcus braunii (colony)	jul_12	H	3.10521	phyto
1	Botryococcus braunii (colony)	jul_12	H	3.78136	phyto
1	Botryococcus braunii (colony)	jul_12	H	2.9707	phyto
1	Botryococcus braunii (colony)	jul_12	H	2.21934	phyto
1	Botryococcus braunii (colony)	jul_12	H	12.5791	phyto
1	Botryococcus braunii (colony)	jul_12	H	4.83185	phyto
1	Botryococcus braunii (colony)	jul_12	H	12.5791	phyto
1	Botryococcus braunii (colony)	jul_12	H	4.83185	phyto
1	Botryococcus braunii (colony)	jul_12	H	3.54959	phyto
1	Botryococcus braunii (colony)	jul_12	H	5.92997	phyto
1	Botryococcus braunii (colony)	jul_12	H	4.0447	phyto
1	Botryococcus braunii (colony)	jul_12	H	1.82997	phyto
1	Botryococcus braunii (colony)	jul_12	H	3.44164	phyto
1	Botryococcus braunii (colony)	jul_12	H	0.890822	phyto
1	Botryococcus braunii (colony)	jul_12	H	4.06058	phyto
1	Botryococcus braunii (colony)	jul_12	H	2.90872	phyto
1	Botryococcus braunii (colony)	jul_12	H	2.21394	phyto
1	Botryococcus braunii (colony)	jul_12	H	4.16818	phyto
1	Botryococcus braunii (colony)	jul_12	H	3.40077	phyto
1	Botryococcus braunii (colony)	jul_12	H	2.79986	phyto
1	Botryococcus braunii (colony)	jul_12	H	2.3305	phyto
1	Botryococcus braunii (colony)	jul_12	H	2.31671	phyto
1	Botryococcus braunii (colony)	jul_12	H	2.88371	phyto
1	Botryococcus braunii (colony)	jul_12	H	2.58269	phyto
1	Botryococcus braunii (colony)	jul_12	H	2.68951	phyto
1	Botryococcus braunii (colony)	jul_12	H	3.34324	phyto
1	Botryococcus braunii (colony)	jul_12	H	5.89382	phyto
1	Botryococcus braunii (colony)	jul_12	H	1.32464	phyto
1	Botryococcus braunii (colony)	jul_12	H	0.868265	phyto
1	Botryococcus braunii (colony)	jul_12	H	2.24233	phyto
1	Botryococcus braunii (colony)	jul_12	H	16.6425	phyto
1	Botryococcus braunii (colony)	jul_12	H	1.91838	phyto
1	Botryococcus braunii (colony)	jul_12	H	7.27657	phyto
1	Botryococcus braunii (colony)	jul_12	H	5.42005	phyto
1	Botryococcus braunii (colony)	jul_12	H	7.19451	phyto
1	Botryococcus braunii (colony)	jul_12	H	5.07464	phyto
1	Botryococcus braunii (colony)	jul_12	H	1.55302	phyto
1	Botryococcus braunii (colony)	jul_12	H	3.02641	phyto
1	Botryococcus braunii (colony)	jul_12	H	2.90895	phyto
1	Botryococcus braunii (colony)	jul_12	H	1.71537	phyto
1	Botryococcus braunii (colony)	jul_12	H	1.11692	phyto
1	Botryococcus braunii (colony)	jul_12	H	1.99182	phyto
1	Botryococcus braunii (colony)	jul_12	H	1.77277	phyto
1	Botryococcus braunii (colony)	jul_12	H	5.03722	phyto
1	Botryococcus braunii (colony)	jul_12	H	3.61292	phyto
1	Botryococcus braunii (colony)	jul_12	H	1.08826	phyto
1	Botryococcus braunii (colony)	jul_12	H	1.39522	phyto
1	Botryococcus braunii (colony)	jul_12	H	4.65696	phyto
1	Botryococcus braunii (colony)	jul_12	H	2.1284	phyto
1	Botryococcus braunii (colony)	jul_12	H	3.22494	phyto
1	Botryococcus braunii (colony)	jul_12	H	2.90837	phyto
1	Botryococcus braunii (colony)	jul_12	H	1.5308	phyto
1	Botryococcus braunii (colony)	jul_12	H	2.98467	phyto
1	Botryococcus braunii (colony)	jul_12	H	2.55825	phyto
1	Botryococcus braunii (colony)	jul_12	H	2.93	phyto
1	Botryococcus braunii (colony)	jul_12	H	2.64856	phyto
1	Botryococcus braunii (colony)	jul_12	H	2.55892	phyto
1	Botryococcus braunii (colony)	jul_12	H	6.76893	phyto
1	Botryococcus braunii (colony)	jul_12	H	7.95776	phyto
1	Botryococcus braunii (colony)	jul_12	H	2.45006	phyto
1	Botryococcus braunii (colony)	jul_12	H	1.87613	phyto
1	Botryococcus braunii (colony)	jul_12	H	3.59442	phyto
1	Botryococcus braunii (colony)	jul_12	H	10.1032	phyto
1	Botryococcus braunii (colony)	jul_12	H	3.16415	phyto
1	Botryococcus braunii (colony)	jul_12	H	3.86412	phyto
1	Botryococcus braunii (colony)	jul_12	H	3.98852	phyto
1	Botryococcus braunii (colony)	jul_12	H	4.9298	phyto
1	Botryococcus braunii (colony)	jul_12	H	2.84616	phyto
1	Botryococcus braunii (colony)	jul_12	H	1.25163	phyto
1	Botryococcus braunii (colony)	jul_12	H	2.16413	phyto
1	Botryococcus braunii (colony)	jul_12	H	6.54777	phyto
1	Botryococcus braunii (colony)	jul_12	H	4.12705	phyto
1	Botryococcus braunii (colony)	jul_12	H	2.24224	phyto
1	Botryococcus braunii (colony)	jul_12	H	4.39115	phyto
1	Botryococcus braunii (colony)	jul_12	H	6.46236	phyto
1	Botryococcus braunii (colony)	jul_12	H	11.3939	phyto
1	Botryococcus braunii (colony)	jul_12	H	3.38082	phyto
1	Botryococcus braunii (colony)	jul_12	H	9.53763	phyto
1	Botryococcus braunii (colony)	jul_12	H	6.66499	phyto
1	Botryococcus braunii (colony)	jul_12	H	2.47405	phyto
1	Botryococcus braunii (colony)	jul_12	H	3.75732	phyto
1	Botryococcus braunii (colony)	jul_12	H	1.69222	phyto
1	Botryococcus braunii (colony)	jul_12	H	2.39102	phyto
1	Botryococcus braunii (colony)	jul_12	H	4.81497	phyto
1	Botryococcus braunii (colony)	jul_12	H	3.33199	phyto
1	Botryococcus braunii (colony)	jul_12	H	3.01881	phyto
1	Botryococcus braunii (colony)	jul_12	H	2.57004	phyto
1	Botryococcus braunii (colony)	jul_12	H	6.4646	phyto
1	Botryococcus braunii (colony)	jul_12	H	6.40352	phyto
1	Botryococcus braunii (colony)	jul_12	H	4.92734	phyto
1	Botryococcus braunii (colony)	jul_12	H	1.26114	phyto
1	Botryococcus braunii (colony)	jul_12	H	2.89142	phyto
1	Botryococcus braunii (colony)	jul_12	H	5.24256	phyto
1	Nephrocytium limneticum (colony)	jul_12	H	1.76702	phyto
1	Nephrocytium limneticum (colony)	jul_12	H	1.03783	phyto
1	Nephrocytium limneticum (colony)	jul_12	H	2.92591	phyto
1	Nephrocytium limneticum (colony)	jul_12	H	1.48778	phyto
1	Nephrocytium limneticum (colony)	jul_12	H	2.24582	phyto
1	Nephrocytium limneticum (colony)	jul_12	H	1.36498	phyto
1	Nephrocytium limneticum (colony)	jul_12	H	1.51897	phyto
1	Nephrocytium limneticum (colony)	jul_12	H	2.65409	phyto
1	Nephrocytium limneticum (colony)	jul_12	H	1.86607	phyto
1	Nephrocytium limneticum (colony)	jul_12	H	3.03966	phyto
1	Nephrocytium aghardianum	jul_12	H	0.657107	phyto
1	Nephrocytium aghardianum	jul_12	H	0.843972	phyto
1	Nephrocytium aghardianum	jul_12	H	1.10585	phyto
1	Nephrocytium aghardianum	jul_12	H	1.08349	phyto
1	Nephrocytium aghardianum	jul_12	H	1.30771	phyto
1	Nephrocytium aghardianum	jul_12	H	0.92234	phyto
1	Nephrocytium aghardianum	jul_12	H	0.825701	phyto
1	Nephrocytium aghardianum	jul_12	H	2.30264	phyto
1	Nephrocytium aghardianum	jul_12	H	1.16922	phyto
1	Nephrocytium aghardianum	jul_12	H	1.50414	phyto
1	Nephrocytium aghardianum	jul_12	H	2.1589	phyto
1	Nephrocytium aghardianum	jul_12	H	1.64185	phyto
1	Nephrocytium aghardianum	jul_12	H	1.69861	phyto
1	Nephrocytium aghardianum	jul_12	H	2.9842	phyto
1	Nephrocytium aghardianum	jul_12	H	1.61249	phyto
1	Nephrocytium aghardianum	jul_12	H	1.07533	phyto
1	Oocystis spp.	jul_12	H	0.11027	phyto
1	Oocystis spp.	jul_12	H	0.108879	phyto
1	Scenedesmus gr. armati	jul_12	H	0.0272944	phyto
1	Scenedesmus gr. armati	jul_12	H	0.0264445	phyto
1	Scenedesmus gr. armati	jul_12	H	0.108514	phyto
1	Scenedesmus cf. pseudodenticulatus	jul_12	H	0.0259482	phyto
1	Sphaerocystis sp.	jul_12	H	0.520151	phyto
1	Geminella sp. (filament)	jul_12	H	0.144569	phyto
1	Oedogonium sp. (filament)	jul_12	H	1.69611	phyto
1	Oedogonium sp. (filament)	jul_12	H	2.37748	phyto
1	Oedogonium sp. (filament)	jul_12	H	4.2299	phyto
1	Closterium leiblenii	jul_12	H	0.433481	phyto
1	Closterium leiblenii	jul_12	H	0.434583	phyto
1	Closterium leiblenii	jul_12	H	0.393103	phyto
1	Closterium leiblenii	jul_12	H	0.442584	phyto
1	Closterium leiblenii	jul_12	H	0.434749	phyto
1	Closterium leiblenii	jul_12	H	0.407103	phyto
1	Closterium leiblenii	jul_12	H	0.423822	phyto
1	Closterium leiblenii	jul_12	H	0.439758	phyto
1	Closterium leiblenii	jul_12	H	0.406803	phyto
1	Closterium leiblenii	jul_12	H	0.460063	phyto
1	Closterium leiblenii	jul_12	H	0.409993	phyto
1	Closterium leiblenii	jul_12	H	0.453834	phyto
1	Closterium leiblenii	jul_12	H	0.445742	phyto
1	Staurastrum striolatum	jul_12	H	0.537473	phyto
1	Staurastrum striolatum	jul_12	H	0.477552	phyto
1	Staurastrum striolatum	jul_12	H	0.644266	phyto
1	Staurastrum striolatum	jul_12	H	0.702365	phyto
1	Staurastrum striolatum	jul_12	H	0.533137	phyto
1	Staurastrum striolatum	jul_12	H	0.612554	phyto
1	Staurastrum striolatum	jul_12	H	0.661114	phyto
1	Staurastrum striolatum	jul_12	H	0.722455	phyto
1	Staurastrum striolatum	jul_12	H	0.671657	phyto
1	Staurastrum striolatum	jul_12	H	0.46301	phyto
1	Staurastrum striolatum	jul_12	H	0.748747	phyto
1	Staurastrum striolatum	jul_12	H	0.697021	phyto
1	Staurastrum striolatum	jul_12	H	0.776523	phyto
1	Staurastrum striolatum	jul_12	H	0.612866	phyto
1	Staurastrum striolatum	jul_12	H	0.471943	phyto
1	Staurastrum striolatum	jul_12	H	0.871913	phyto
1	Staurastrum striolatum	jul_12	H	0.659905	phyto
1	Staurastrum striolatum	jul_12	H	0.580239	phyto
1	Staurastrum striolatum	jul_12	H	0.67588	phyto
1	Staurastrum striolatum	jul_12	H	0.692579	phyto
1	Staurastrum striolatum	jul_12	H	0.717638	phyto
1	Staurastrum striolatum	jul_12	H	0.690219	phyto
1	Trachelomonas sp.	jul_12	H	0.703608	phyto
1	Goniochloris sculpta	jul_12	H	0.037576	phyto
1	Goniochloris sculpta	jul_12	H	0.0198272	phyto
1	Goniochloris sculpta	jul_12	H	0.0536627	phyto
1	Goniochloris sculpta	jul_12	H	0.0589895	phyto
1	Goniochloris sculpta	jul_12	H	0.0644911	phyto
1	cyst cf. Goniochloris sculpta	jul_12	H	0.103125	phyto
1	cyst cf. Goniochloris sculpta	jul_12	H	0.0889866	phyto
1	cyst cf. Goniochloris sculpta	jul_12	H	0.0933682	phyto
1	cyst cf. Goniochloris sculpta	jul_12	H	0.0933549	phyto
1	Epithemia adnata	jul_12	H	1.17783	phyto
1	Epithemia adnata	jul_12	H	1.0109	phyto
1	Cryptomonas reflexa	jul_12	H	0.062146	phyto
1	Cryptomonas reflexa	jul_12	H	0.0815279	phyto
1	Cryptomonas reflexa	jul_12	H	0.0497535	phyto
1	Cryptomonas reflexa	jul_12	H	0.0330878	phyto
1	Cryptomonas reflexa	jul_12	H	0.082505	phyto
1	Cryptomonas reflexa	jul_12	H	0.0680273	phyto
1	Cryptomonas reflexa	jul_12	H	0.105152	phyto
1	Cryptomonas reflexa	jul_12	H	0.0622165	phyto
1	Cryptomonas reflexa	jul_12	H	0.0393498	phyto
1	Cryptomonas reflexa	jul_12	H	0.0648181	phyto
1	Cryptomonas reflexa	jul_12	H	0.0609716	phyto
1	Cryptomonas reflexa	jul_12	H	0.0624784	phyto
1	Cryptomonas reflexa	jul_12	H	0.0668572	phyto
1	Cryptomonas reflexa	jul_12	H	0.0599652	phyto
1	Cryptomonas reflexa	jul_12	H	0.0891348	phyto
1	Cryptomonas reflexa	jul_12	H	0.0790123	phyto
1	Cryptomonas reflexa	jul_12	H	0.0832695	phyto
1	Cryptomonas reflexa	jul_12	H	0.0481004	phyto
1	Cryptomonas reflexa	jul_12	H	0.07316	phyto
1	Cryptomonas reflexa	jul_12	H	0.0739768	phyto
1	Cryptomonas reflexa	jul_12	H	0.0736658	phyto
1	Cryptomonas reflexa	jul_12	H	0.0633205	phyto
1	Cryptomonas reflexa	jul_12	H	0.0457873	phyto
1	Cryptomonas reflexa	jul_12	H	0.124674	phyto
1	Cryptomonas reflexa	jul_12	H	0.1123	phyto
1	Cryptomonas reflexa	jul_12	H	0.0722133	phyto
1	Cryptomonas reflexa	jul_12	H	0.0807204	phyto
1	Cryptomonas reflexa	jul_12	H	0.0569035	phyto
1	Cryptomonas reflexa	jul_12	H	0.0657793	phyto
1	Cryptomonas reflexa	jul_12	H	0.121763	phyto
1	Cryptomonas reflexa	jul_12	H	0.0630434	phyto
1	Cryptomonas reflexa	jul_12	H	0.0696502	phyto
1	Cryptomonas reflexa	jul_12	H	0.0655341	phyto
1	Cryptomonas reflexa	jul_12	H	0.107563	phyto
1	Cryptomonas reflexa	jul_12	H	0.0777924	phyto
1	Cryptomonas reflexa	jul_12	H	0.107704	phyto
1	Cryptomonas reflexa	jul_12	H	0.0865823	phyto
1	Cryptomonas reflexa	jul_12	H	0.0413587	phyto
1	Cryptomonas reflexa	jul_12	H	0.0805426	phyto
1	Cryptomonas reflexa	jul_12	H	0.0703123	phyto
1	Cryptomonas reflexa	jul_12	H	0.0840276	phyto
1	Cryptomonas reflexa	jul_12	H	0.0804264	phyto
1	Cryptomonas reflexa	jul_12	H	0.0523999	phyto
1	Cryptomonas reflexa	jul_12	H	0.0775344	phyto
1	Cryptomonas reflexa	jul_12	H	0.108007	phyto
1	Cryptomonas reflexa	jul_12	H	0.0886678	phyto
1	Cryptomonas reflexa	jul_12	H	0.060668	phyto
1	Cryptomonas reflexa	jul_12	H	0.137332	phyto
1	Cryptomonas reflexa	jul_12	H	0.199031	phyto
1	Cryptomonas reflexa	jul_12	H	0.0538933	phyto
1	Cryptomonas reflexa	jul_12	H	0.060987	phyto
1	Cryptomonas reflexa	jul_12	H	0.0411666	phyto
1	Cryptomonas reflexa	jul_12	H	0.0695209	phyto
1	Cryptomonas reflexa	jul_12	H	0.0509058	phyto
1	Cryptomonas reflexa	jul_12	H	0.0917284	phyto
1	Cryptomonas spp.	jul_12	H	0.062241	phyto
1	Cryptomonas spp.	jul_12	H	0.0715655	phyto
1	Cryptomonas spp.	jul_12	H	0.0867147	phyto
1	Cryptomonas spp.	jul_12	H	0.0814247	phyto
1	Cryptomonas spp.	jul_12	H	0.0961779	phyto
1	Cryptomonas spp.	jul_12	H	0.113834	phyto
1	Cryptomonas spp.	jul_12	H	0.088609	phyto
1	Cryptomonas spp.	jul_12	H	0.0972691	phyto
1	Cryptomonas spp.	jul_12	H	0.109007	phyto
1	Cryptomonas spp.	jul_12	H	0.0757062	phyto
1	Cryptomonas spp.	jul_12	H	0.0925193	phyto
1	Cryptomonas spp.	jul_12	H	0.0980136	phyto
1	Cryptomonas spp.	jul_12	H	0.0942245	phyto
1	Cryptomonas spp.	jul_12	H	0.0942245	phyto
1	Cryptomonas spp.	jul_12	H	0.0751306	phyto
1	Cryptomonas spp.	jul_12	H	0.109989	phyto
1	Cryptomonas spp.	jul_12	H	0.0952436	phyto
1	Cryptomonas spp.	jul_12	H	0.132478	phyto
1	Cryptomonas spp.	jul_12	H	0.0942194	phyto
1	Cryptomonas spp.	jul_12	H	0.106653	phyto
1	Cryptomonas spp.	jul_12	H	0.122053	phyto
1	Cryptomonas spp.	jul_12	H	0.0900242	phyto
1	Cryptomonas spp.	jul_12	H	0.114025	phyto
1	Cryptomonas spp.	jul_12	H	0.125279	phyto
1	Cryptomonas spp.	jul_12	H	0.139324	phyto
1	Cryptomonas spp.	jul_12	H	0.12058	phyto
1	Cryptomonas spp.	jul_12	H	0.166388	phyto
1	Cryptomonas spp.	jul_12	H	0.127319	phyto
1	Cryptomonas spp.	jul_12	H	0.15012	phyto
1	Cryptomonas spp.	jul_12	H	0.158048	phyto
1	Cryptomonas spp.	jul_12	H	0.158468	phyto
1	Cryptomonas spp.	jul_12	H	0.143966	phyto
1	Cryptomonas spp.	jul_12	H	0.104771	phyto
1	Cryptomonas spp.	jul_12	H	0.176234	phyto
1	Cryptomonas spp.	jul_12	H	0.104511	phyto
1	Cryptomonas spp.	jul_12	H	0.156693	phyto
1	Cryptomonas spp.	jul_12	H	0.1494	phyto
1	Cryptomonas spp.	jul_12	H	0.106982	phyto
1	Cryptomonas spp.	jul_12	H	0.146151	phyto
1	Cryptomonas spp.	jul_12	H	0.127604	phyto
1	Cryptomonas spp.	jul_12	H	0.173451	phyto
1	Cryptomonas spp.	jul_12	H	0.151676	phyto
1	Cryptomonas spp.	jul_12	H	0.176494	phyto
1	Cryptomonas spp.	jul_12	H	0.120335	phyto
1	Cryptomonas spp.	jul_12	H	0.125872	phyto
1	Cryptomonas spp.	jul_12	H	0.171184	phyto
1	Cryptomonas spp.	jul_12	H	0.109153	phyto
1	Cryptomonas spp.	jul_12	H	0.147143	phyto
1	Cryptomonas spp.	jul_12	H	0.147991	phyto
1	Cryptomonas spp.	jul_12	H	0.134325	phyto
1	Cryptomonas spp.	jul_12	H	0.15059	phyto
1	Cryptomonas spp.	jul_12	H	0.171163	phyto
1	Cryptomonas spp.	jul_12	H	0.137035	phyto
1	Cryptomonas spp.	jul_12	H	0.155145	phyto
1	Cryptomonas spp.	jul_12	H	0.146977	phyto
1	Cryptomonas spp.	jul_12	H	0.14712	phyto
1	Cryptomonas spp.	jul_12	H	0.139614	phyto
1	Cryptomonas spp.	jul_12	H	0.109169	phyto
1	Cryptomonas spp.	jul_12	H	0.0912577	phyto
1	Cryptomonas spp.	jul_12	H	0.156217	phyto
1	Cryptomonas spp.	jul_12	H	0.162051	phyto
1	Cryptomonas spp.	jul_12	H	0.125342	phyto
1	Cryptomonas spp.	jul_12	H	0.162426	phyto
1	Cryptomonas spp.	jul_12	H	0.21861	phyto
1	Cryptomonas spp.	jul_12	H	0.147461	phyto
1	Cryptomonas spp.	jul_12	H	0.168764	phyto
1	Cryptomonas spp.	jul_12	H	0.148235	phyto
1	Cryptomonas spp.	jul_12	H	0.166781	phyto
1	Cryptomonas spp.	jul_12	H	0.115208	phyto
1	Cryptomonas spp.	jul_12	H	0.187365	phyto
1	Cryptomonas spp.	jul_12	H	0.119715	phyto
1	Cryptomonas spp.	jul_12	H	0.13863	phyto
1	Cryptomonas spp.	jul_12	H	0.144527	phyto
1	Cryptomonas spp.	jul_12	H	0.115186	phyto
1	Cryptomonas spp.	jul_12	H	0.202995	phyto
1	Cryptomonas spp.	jul_12	H	0.140978	phyto
1	Cryptomonas spp.	jul_12	H	0.12285	phyto
1	Cryptomonas spp.	jul_12	H	0.114113	phyto
1	Cryptomonas spp.	jul_12	H	0.155828	phyto
1	Cryptomonas spp.	jul_12	H	0.157575	phyto
1	Cryptomonas spp.	jul_12	H	0.108078	phyto
1	Cryptomonas spp.	jul_12	H	0.120422	phyto
1	Cryptomonas spp.	jul_12	H	0.120422	phyto
1	Cryptomonas spp.	jul_12	H	0.179584	phyto
1	Cryptomonas spp.	jul_12	H	0.165868	phyto
1	Cryptomonas spp.	jul_12	H	0.120649	phyto
1	Cryptomonas spp.	jul_12	H	0.138233	phyto
1	Cryptomonas spp.	jul_12	H	0.152423	phyto
1	Cryptomonas spp.	jul_12	H	0.202688	phyto
1	Cryptomonas spp.	jul_12	H	0.21676	phyto
1	Cryptomonas spp.	jul_12	H	0.150547	phyto
1	Cryptomonas spp.	jul_12	H	0.169154	phyto
1	Cryptomonas spp.	jul_12	H	0.148061	phyto
1	Cryptomonas spp.	jul_12	H	0.131501	phyto
1	Cryptomonas spp.	jul_12	H	0.132748	phyto
1	Cryptomonas spp.	jul_12	H	0.16891	phyto
1	Cryptomonas spp.	jul_12	H	0.142627	phyto
1	Cryptomonas spp.	jul_12	H	0.183593	phyto
1	Cryptomonas spp.	jul_12	H	0.129754	phyto
1	Cryptomonas spp.	jul_12	H	0.147558	phyto
1	Cryptomonas spp.	jul_12	H	0.182468	phyto
1	Cryptomonas spp.	jul_12	H	0.207706	phyto
1	Cryptomonas spp.	jul_12	H	0.163105	phyto
1	Cryptomonas spp.	jul_12	H	0.161178	phyto
1	Cryptomonas spp.	jul_12	H	0.180241	phyto
1	Cryptomonas spp.	jul_12	H	0.196944	phyto
1	Cryptomonas spp.	jul_12	H	0.137285	phyto
1	Cryptomonas spp.	jul_12	H	0.154554	phyto
1	Cryptomonas spp.	jul_12	H	0.208531	phyto
1	Cryptomonas spp.	jul_12	H	0.145688	phyto
1	Cryptomonas spp.	jul_12	H	0.197277	phyto
1	Cryptomonas spp.	jul_12	H	0.162317	phyto
1	Cryptomonas spp.	jul_12	H	0.175555	phyto
1	Cryptomonas spp.	jul_12	H	0.192917	phyto
1	Cryptomonas spp.	jul_12	H	0.162452	phyto
1	Cryptomonas spp.	jul_12	H	0.182203	phyto
1	Cryptomonas spp.	jul_12	H	0.151714	phyto
1	Cryptomonas spp.	jul_12	H	0.2091	phyto
1	Cryptomonas spp.	jul_12	H	0.141338	phyto
1	Cryptomonas spp.	jul_12	H	0.229692	phyto
1	Cryptomonas spp.	jul_12	H	0.139025	phyto
1	Cryptomonas spp.	jul_12	H	0.221488	phyto
1	Cryptomonas spp.	jul_12	H	0.163328	phyto
1	Cryptomonas spp.	jul_12	H	0.18945	phyto
1	Cryptomonas spp.	jul_12	H	0.180253	phyto
1	Cryptomonas spp.	jul_12	H	0.194614	phyto
1	Cryptomonas spp.	jul_12	H	0.164904	phyto
1	Cryptomonas spp.	jul_12	H	0.166356	phyto
1	Cryptomonas spp.	jul_12	H	0.193015	phyto
1	Cryptomonas spp.	jul_12	H	0.187178	phyto
1	Cryptomonas spp.	jul_12	H	0.167284	phyto
1	Cryptomonas spp.	jul_12	H	0.186458	phyto
1	Cryptomonas spp.	jul_12	H	0.220851	phyto
1	Cryptomonas spp.	jul_12	H	0.219135	phyto
1	Cryptomonas spp.	jul_12	H	0.250216	phyto
1	Cryptomonas spp.	jul_12	H	0.208667	phyto
1	Cryptomonas spp.	jul_12	H	0.247496	phyto
1	Cryptomonas spp.	jul_12	H	0.207859	phyto
1	Cryptomonas spp.	jul_12	H	0.228599	phyto
1	Cryptomonas spp.	jul_12	H	0.183601	phyto
1	Cryptomonas spp.	jul_12	H	0.238285	phyto
1	Cryptomonas spp.	jul_12	H	0.266891	phyto
1	Cryptomonas spp.	jul_12	H	0.271514	phyto
1	Cryptomonas spp.	jul_12	H	0.201862	phyto
1	Cryptomonas spp.	jul_12	H	0.270874	phyto
1	Cryptomonas spp.	jul_12	H	0.233917	phyto
1	Cryptomonas spp.	jul_12	H	0.255875	phyto
1	Cryptomonas spp.	jul_12	H	0.312074	phyto
1	Cryptomonas spp.	jul_12	H	0.265191	phyto
1	Cryptomonas spp.	jul_12	H	0.260616	phyto
1	Cryptomonas spp.	jul_12	H	0.24656	phyto
1	Cryptomonas spp.	jul_12	H	0.259995	phyto
1	Cryptomonas spp.	jul_12	H	0.265453	phyto
1	Cryptomonas spp.	jul_12	H	0.298907	phyto
1	Cryptomonas spp.	jul_12	H	0.296641	phyto
1	Cryptomonas spp.	jul_12	H	0.253076	phyto
1	Cryptomonas spp.	jul_12	H	0.325921	phyto
1	Cryptomonas spp.	jul_12	H	0.280487	phyto
1	Cryptomonas spp.	jul_12	H	0.250275	phyto
1	Cryptomonas spp.	jul_12	H	0.320196	phyto
1	Cryptomonas spp.	jul_12	H	0.365471	phyto
1	Aphanocapsa sp. (colony)	jul_12	H	0.107792	phyto
1	Aphanothece sp.	jul_12	H	0.44411	phyto
1	Aphanothece sp.	jul_12	H	0.0634983	phyto
1	Microcystis cf. natans	jul_12	H	0.328632	phyto
1	Microcystis cf. natans	jul_12	H	0.0875984	phyto
1	Microcystis cf. natans	jul_12	H	0.390619	phyto
1	Microcystis cf. natans	jul_12	H	0.409881	phyto
1	Microcystis cf. natans	jul_12	H	0.142521	phyto
1	Microcystis cf. natans	jul_12	H	0.155239	phyto
1	Microcystis cf. natans	jul_12	H	0.0971299	phyto
1	Microcystis cf. natans	jul_12	H	0.510182	phyto
1	Microcystis cf. natans	jul_12	H	0.162267	phyto
1	Botryococcus braunii (colony)	mar	H	1.79884	phyto
1	Botryococcus braunii (colony)	mar	H	5.63988	phyto
1	Botryococcus braunii (colony)	mar	H	1.26324	phyto
1	Botryococcus braunii (colony)	mar	H	3.35585	phyto
1	Botryococcus braunii (colony)	mar	H	6.64535	phyto
1	Botryococcus braunii (colony)	mar	H	5.27633	phyto
1	Botryococcus braunii (colony)	mar	H	5.41352	phyto
1	Chlamydomonas sp.	mar	H	0.0365263	phyto
1	Oocystis spp.	mar	H	0.055246	phyto
1	Nephrocytium aghardianum	mar	H	0.43696	phyto
1	Nephrocytium aghardianum	mar	H	4.1092	phyto
1	Nephrocytium aghardianum	mar	H	0.867498	phyto
1	Nephrocytium aghardianum	mar	H	0.799012	phyto
1	Nephrocytium aghardianum	mar	H	0.885762	phyto
1	Nephrocytium aghardianum	mar	H	1.09269	phyto
1	Nephrocytium aghardianum	mar	H	1.92402	phyto
1	Nephrocytium aghardianum	mar	H	0.839462	phyto
1	Nephrocytium aghardianum	mar	H	0.905737	phyto
1	Nephrocytium aghardianum	mar	H	1.13148	phyto
1	Nephrocytium aghardianum	mar	H	0.753354	phyto
1	Nephrocytium aghardianum	mar	H	0.321031	phyto
1	Nephrocytium aghardianum	mar	H	0.944985	phyto
1	Nephrocytium sp. (colony)	mar	H	1.95982	phyto
1	Scenedesmus gr. abundantes spinosi (colony)	mar	H	0.00429001	phyto
1	Scenedesmus gr. sensu stricto	mar	H	0.00529631	phyto
1	Scenedesmus gr. sensu stricto	mar	H	0.00684867	phyto
1	Tetraedron triangulare	mar	H	0.0122625	phyto
1	Tetraedron triangulare	mar	H	0.0122625	phyto
1	Tetraedron triangulare	mar	H	0.014824	phyto
1	Tetraedron triangulare	mar	H	0.021364	phyto
1	Tetraedron triangulare	mar	H	0.01308	phyto
1	Tetraedron minimum	mar	H	0.0055917	phyto
1	Tetraedron minimum	mar	H	0.0062784	phyto
1	Ankistrodesmus fusiformis	mar	H	0.0108026	phyto
1	Goniochloris sculpta	mar	H	0.0428042	phyto
1	Closterium leiblenii	mar	H	4.05881	phyto
1	Closterium leiblenii	mar	H	3.38416	phyto
1	Closterium leiblenii	mar	H	3.05872	phyto
1	Closterium leiblenii	mar	H	3.60554	phyto
1	Closterium leiblenii	mar	H	0.76061	phyto
1	Cosmarium botrytis	mar	H	9.22259	phyto
1	Cosmarium cf. polygonatum	mar	H	0.0449444	phyto
1	Cosmarium cf. polygonatum	mar	H	0.0449444	phyto
1	Cosmarium cf. polygonatum	mar	H	0.0483687	phyto
1	Cosmarium cf. polygonatum	mar	H	0.0483687	phyto
1	Cosmarium cf. polygonatum	mar	H	0.0428042	phyto
1	Cosmarium cf. polygonatum	mar	H	0.0449444	phyto
1	Staurastrum striolatum	mar	H	0.796872	phyto
1	Euglena sp. (uncolored)	mar	H	0.0841816	phyto
1	Euglena sp. (uncolored)	mar	H	0.0416399	phyto
1	Euglena sp. (uncolored)	mar	H	0.132964	phyto
1	Euglena sp. (uncolored)	mar	H	0.100568	phyto
1	Euglena sp. (uncolored)	mar	H	0.16738	phyto
1	Euglena sp. (uncolored)	mar	H	0.0820414	phyto
1	Euglena sp. (uncolored)	mar	H	0.0425531	phyto
1	Euglena sp. (uncolored)	mar	H	0.122616	phyto
1	Euglena sp. (uncolored)	mar	H	0.0841816	phyto
1	Euglena sp. (uncolored)	mar	H	0.0566585	phyto
1	Euglena sp. (uncolored)	mar	H	0.0902165	phyto
1	Fragilaria sp.	mar	H	0.048662	phyto
1	Fragilaria sp.	mar	H	0.0555297	phyto
1	Fragilaria sp.	mar	H	0.0421734	phyto
1	Fragilaria sp.	mar	H	0.0533772	phyto
1	Navicula spp.	mar	H	0.00898888	phyto
1	Navicula spp.	mar	H	0.0134833	phyto
1	Navicula spp.	mar	H	0.0113859	phyto
1	Navicula spp.	mar	H	0.0106052	phyto
1	Achnanthes sp.	mar	H	0.010957	phyto
1	Achnanthes sp.	mar	H	0.012374	phyto
1	Achnanthes sp.	mar	H	0.0158536	phyto
1	Achnanthes sp.	mar	H	0.0179704	phyto
1	Achnanthes sp.	mar	H	0.0148307	phyto
1	Achnanthes sp.	mar	H	0.0177353	phyto
1	Achnanthes sp.	mar	H	0.0200552	phyto
1	Achnanthes sp.	mar	H	0.00896788	phyto
1	Achnanthes sp.	mar	H	0.0118009	phyto
1	Achnanthes sp.	mar	H	0.014715	phyto
1	Achnanthes sp.	mar	H	0.0151433	phyto
1	Achnanthes sp.	mar	H	0.0168686	phyto
1	Achnanthes sp.	mar	H	0.013882	phyto
1	Achnanthes sp.	mar	H	0.0159128	phyto
1	Achnanthes sp.	mar	H	0.0148673	phyto
1	Achnanthes sp.	mar	H	0.0176325	phyto
1	Achnanthes sp.	mar	H	0.00988638	phyto
1	Achnanthes sp.	mar	H	0.0158418	phyto
1	Achnanthes sp.	mar	H	0.0128336	phyto
1	Achnanthes sp.	mar	H	0.0152985	phyto
1	Achnanthes sp.	mar	H	0.0124535	phyto
1	Achnanthes sp.	mar	H	0.0138578	phyto
1	Achnanthes sp.	mar	H	0.0125428	phyto
1	Achnanthes sp.	mar	H	0.0161423	phyto
1	Achnanthes sp.	mar	H	0.0174604	phyto
1	Achnanthes sp.	mar	H	0.0134216	phyto
1	Achnanthes sp.	mar	H	0.0133604	phyto
1	Achnanthes sp.	mar	H	0.0129974	phyto
1	Achnanthes sp.	mar	H	0.0131814	phyto
1	Achnanthes sp.	mar	H	0.0122558	phyto
1	Achnanthes sp.	mar	H	0.0102393	phyto
1	Achnanthes sp.	mar	H	0.0183652	phyto
1	Achnanthes sp.	mar	H	0.0180765	phyto
1	Achnanthes sp.	mar	H	0.0155753	phyto
1	Achnanthes sp.	mar	H	0.0133342	phyto
1	Achnanthes sp.	mar	H	0.0128643	phyto
1	Achnanthes sp.	mar	H	0.0132254	phyto
1	Achnanthes sp.	mar	H	0.0148389	phyto
1	Achnanthes sp.	mar	H	0.00984261	phyto
1	Achnanthes sp.	mar	H	0.0169616	phyto
1	Achnanthes sp.	mar	H	0.0163506	phyto
1	Achnanthes sp.	mar	H	0.015345	phyto
1	Achnanthes sp.	mar	H	0.0114021	phyto
1	Achnanthes sp.	mar	H	0.0141023	phyto
1	Achnanthes sp.	mar	H	0.0101037	phyto
1	Achnanthes sp.	mar	H	0.0139062	phyto
1	Achnanthes sp.	mar	H	0.0165783	phyto
1	Achnanthes sp.	mar	H	0.014817	phyto
1	Achnanthes sp.	mar	H	0.0116062	phyto
1	Achnanthes sp.	mar	H	0.01316	phyto
1	Achnanthes sp.	mar	H	0.0139576	phyto
1	Gymnodinium sp.	mar	H	0.0617023	phyto
1	Gymnodinium sp.	mar	H	0.0713403	phyto
1	Gymnodinium sp.	mar	H	0.0412747	phyto
1	Gymnodinium sp.	mar	H	0.0713403	phyto
1	Gymnodinium sp.	mar	H	0.055246	phyto
1	Gymnodinium sp.	mar	H	0.0910945	phyto
1	Cryptomonas reflexa	mar	H	0.0497018	phyto
1	Cryptomonas reflexa	mar	H	0.0524648	phyto
1	Cryptomonas reflexa	mar	H	0.0517957	phyto
1	Cryptomonas reflexa	mar	H	0.0423461	phyto
1	Cryptomonas reflexa	mar	H	0.0731631	phyto
1	Cryptomonas reflexa	mar	H	0.0705122	phyto
1	Cryptomonas reflexa	mar	H	0.0560176	phyto
1	Cryptomonas reflexa	mar	H	0.0827278	phyto
1	Cryptomonas reflexa	mar	H	0.070383	phyto
1	Cryptomonas reflexa	mar	H	0.0600718	phyto
1	Cryptomonas reflexa	mar	H	0.08609	phyto
1	Cryptomonas reflexa	mar	H	0.0777094	phyto
1	Cryptomonas reflexa	mar	H	0.100839	phyto
1	Cryptomonas reflexa	mar	H	0.0591977	phyto
1	Cryptomonas reflexa	mar	H	0.0375253	phyto
1	Cryptomonas reflexa	mar	H	0.0649977	phyto
1	Cryptomonas reflexa	mar	H	0.0641617	phyto
1	Cryptomonas reflexa	mar	H	0.0496329	phyto
1	Cryptomonas reflexa	mar	H	0.0586286	phyto
1	Cryptomonas reflexa	mar	H	0.0495134	phyto
1	Cryptomonas reflexa	mar	H	0.0645784	phyto
1	Cryptomonas reflexa	mar	H	0.0596661	phyto
1	Cryptomonas reflexa	mar	H	0.0610125	phyto
1	Cryptomonas reflexa	mar	H	0.0628637	phyto
1	Cryptomonas reflexa	mar	H	0.0575668	phyto
1	Cryptomonas reflexa	mar	H	0.0819228	phyto
1	Cryptomonas reflexa	mar	H	0.072143	phyto
1	Cryptomonas reflexa	mar	H	0.0644969	phyto
1	Cryptomonas reflexa	mar	H	0.0885687	phyto
1	Cryptomonas reflexa	mar	H	0.0689251	phyto
1	Cryptomonas reflexa	mar	H	0.0620366	phyto
1	Cryptomonas reflexa	mar	H	0.0483567	phyto
1	Cryptomonas reflexa	mar	H	0.048234	phyto
1	Cryptomonas reflexa	mar	H	0.0622965	phyto
1	Cryptomonas reflexa	mar	H	0.0511961	phyto
1	Cryptomonas reflexa	mar	H	0.0547107	phyto
1	Cryptomonas reflexa	mar	H	0.0641656	phyto
1	Cryptomonas reflexa	mar	H	0.0531323	phyto
1	Cryptomonas reflexa	mar	H	0.0627925	phyto
1	Cryptomonas reflexa	mar	H	0.050524	phyto
1	Cryptomonas reflexa	mar	H	0.0761797	phyto
1	Cryptomonas reflexa	mar	H	0.069571	phyto
1	Cryptomonas reflexa	mar	H	0.0727374	phyto
1	Cryptomonas reflexa	mar	H	0.0583782	phyto
1	Cryptomonas reflexa	mar	H	0.0787757	phyto
1	Cryptomonas reflexa	mar	H	0.0745657	phyto
1	Cryptomonas reflexa	mar	H	0.0637425	phyto
1	Cryptomonas reflexa	mar	H	0.0777104	phyto
1	Cryptomonas reflexa	mar	H	0.0827341	phyto
1	Cryptomonas reflexa	mar	H	0.098243	phyto
1	Cryptomonas reflexa	mar	H	0.0813928	phyto
1	Cryptomonas reflexa	mar	H	0.0386493	phyto
1	Cryptomonas reflexa	mar	H	0.0454031	phyto
1	Cryptomonas reflexa	mar	H	0.0493403	phyto
1	Cryptomonas reflexa	mar	H	0.0643666	phyto
1	Cryptomonas reflexa	mar	H	0.0445897	phyto
1	Cryptomonas reflexa	mar	H	0.0673067	phyto
1	Cryptomonas reflexa	mar	H	0.0524731	phyto
1	Cryptomonas reflexa	mar	H	0.049018	phyto
1	Cryptomonas reflexa	mar	H	0.0693292	phyto
1	Cryptomonas reflexa	mar	H	0.0589014	phyto
1	Cryptomonas reflexa	mar	H	0.0611169	phyto
1	Cryptomonas reflexa	mar	H	0.0651169	phyto
1	Cryptomonas reflexa	mar	H	0.0655395	phyto
1	Cryptomonas reflexa	mar	H	0.0796291	phyto
1	Cryptomonas reflexa	mar	H	0.0903748	phyto
1	Cryptomonas reflexa	mar	H	0.0769579	phyto
1	Cryptomonas reflexa	mar	H	0.0768422	phyto
1	Cryptomonas reflexa	mar	H	0.0725791	phyto
1	Cryptomonas reflexa	mar	H	0.08761	phyto
1	Cryptomonas reflexa	mar	H	0.0815614	phyto
1	Cryptomonas reflexa	mar	H	0.0604166	phyto
1	Cryptomonas reflexa	mar	H	0.0610656	phyto
1	Cryptomonas reflexa	mar	H	0.044788	phyto
1	Cryptomonas reflexa	mar	H	0.036948	phyto
1	Cryptomonas reflexa	mar	H	0.0391218	phyto
1	Cryptomonas reflexa	mar	H	0.0604166	phyto
1	Cryptomonas reflexa	mar	H	0.0496055	phyto
1	Cryptomonas reflexa	mar	H	0.0372699	phyto
1	Cryptomonas reflexa	mar	H	0.0511815	phyto
1	Cryptomonas reflexa	mar	H	0.0399299	phyto
1	Cryptomonas reflexa	mar	H	0.0610656	phyto
1	Cryptomonas reflexa	mar	H	0.0625416	phyto
1	Cryptomonas reflexa	mar	H	0.0633835	phyto
1	Cryptomonas reflexa	mar	H	0.0789325	phyto
1	Cryptomonas reflexa	mar	H	0.0301962	phyto
1	Cryptomonas reflexa	mar	H	0.0566656	phyto
1	Cryptomonas reflexa	mar	H	0.0399772	phyto
1	Cryptomonas reflexa	mar	H	0.0408203	phyto
1	Cryptomonas reflexa	mar	H	0.0421159	phyto
1	Cryptomonas reflexa	mar	H	0.038732	phyto
1	Cryptomonas reflexa	mar	H	0.0402349	phyto
1	Cryptomonas reflexa	mar	H	0.0475834	phyto
1	Cryptomonas reflexa	mar	H	0.0429366	phyto
1	Cryptomonas reflexa	mar	H	0.0603671	phyto
1	Cryptomonas reflexa	mar	H	0.0642313	phyto
1	Cryptomonas reflexa	mar	H	0.0750918	phyto
1	Cryptomonas reflexa	mar	H	0.0890425	phyto
1	Cryptomonas reflexa	mar	H	0.0464741	phyto
1	Cryptomonas reflexa	mar	H	0.0332221	phyto
1	Cryptomonas reflexa	mar	H	0.0431897	phyto
1	Cryptomonas reflexa	mar	H	0.0507205	phyto
1	Cryptomonas reflexa	mar	H	0.0518705	phyto
1	Cryptomonas reflexa	mar	H	0.0515645	phyto
1	Cryptomonas reflexa	mar	H	0.0500023	phyto
1	Cryptomonas reflexa	mar	H	0.0456375	phyto
1	Cryptomonas reflexa	mar	H	0.0527973	phyto
1	Cryptomonas reflexa	mar	H	0.0523149	phyto
1	Cryptomonas reflexa	mar	H	0.0546942	phyto
1	Cryptomonas reflexa	mar	H	0.0549853	phyto
1	Cryptomonas reflexa	mar	H	0.0467099	phyto
1	Cryptomonas reflexa	mar	H	0.0600458	phyto
1	Cryptomonas reflexa	mar	H	0.0575486	phyto
1	Cryptomonas reflexa	mar	H	0.054171	phyto
1	Cryptomonas reflexa	mar	H	0.042075	phyto
1	Cryptomonas reflexa	mar	H	0.057495	phyto
1	Cryptomonas reflexa	mar	H	0.0440603	phyto
1	Cryptomonas reflexa	mar	H	0.0399935	phyto
1	Cryptomonas reflexa	mar	H	0.0449052	phyto
1	Cryptomonas reflexa	mar	H	0.0662988	phyto
1	Cryptomonas reflexa	mar	H	0.0532551	phyto
1	Cryptomonas reflexa	mar	H	0.0630295	phyto
1	Cryptomonas reflexa	mar	H	0.0515754	phyto
1	Cryptomonas reflexa	mar	H	0.0569615	phyto
1	Cryptomonas reflexa	mar	H	0.0481217	phyto
1	Cryptomonas reflexa	mar	H	0.0416303	phyto
1	Cryptomonas reflexa	mar	H	0.0440254	phyto
1	Cryptomonas reflexa	mar	H	0.0432944	phyto
1	Cryptomonas reflexa	mar	H	0.046605	phyto
1	Cryptomonas reflexa	mar	H	0.0408407	phyto
1	Cryptomonas reflexa	mar	H	0.0464561	phyto
1	Cryptomonas reflexa	mar	H	0.0500059	phyto
1	Cryptomonas reflexa	mar	H	0.0450098	phyto
1	Cryptomonas reflexa	mar	H	0.050016	phyto
1	Cryptomonas reflexa	mar	H	0.0731873	phyto
1	Cryptomonas reflexa	mar	H	0.0608765	phyto
1	Cryptomonas reflexa	mar	H	0.0403093	phyto
1	Cryptomonas reflexa	mar	H	0.0393073	phyto
1	Cryptomonas reflexa	mar	H	0.0469961	phyto
1	Cryptomonas reflexa	mar	H	0.0392539	phyto
1	Cryptomonas reflexa	mar	H	0.0438996	phyto
1	Cryptomonas reflexa	mar	H	0.040676	phyto
1	Cryptomonas reflexa	mar	H	0.0417898	phyto
1	Cryptomonas reflexa	mar	H	0.0346666	phyto
1	Cryptomonas reflexa	mar	H	0.0353531	phyto
1	Cryptomonas reflexa	mar	H	0.0422298	phyto
1	Cryptomonas reflexa	mar	H	0.0546664	phyto
1	Cryptomonas reflexa	mar	H	0.0371981	phyto
1	Cryptomonas reflexa	mar	H	0.0550128	phyto
1	Cryptomonas reflexa	mar	H	0.0568295	phyto
1	Cryptomonas reflexa	mar	H	0.056849	phyto
1	Cryptomonas reflexa	mar	H	0.0775234	phyto
1	Cryptomonas reflexa	mar	H	0.0665461	phyto
1	Cryptomonas reflexa	mar	H	0.053342	phyto
1	Cryptomonas reflexa	mar	H	0.0691318	phyto
1	Cryptomonas reflexa	mar	H	0.0790893	phyto
1	Cryptomonas reflexa	mar	H	0.029189	phyto
1	Cryptomonas reflexa	mar	H	0.0501156	phyto
1	Cryptomonas reflexa	mar	H	0.0355494	phyto
1	Cryptomonas reflexa	mar	H	0.0376811	phyto
1	Cryptomonas reflexa	mar	H	0.051667	phyto
1	Cryptomonas reflexa	mar	H	0.0363768	phyto
1	Cryptomonas reflexa	mar	H	0.0453709	phyto
1	Cryptomonas reflexa	mar	H	0.0459854	phyto
1	Cryptomonas reflexa	mar	H	0.0640582	phyto
1	Cryptomonas reflexa	mar	H	0.0541481	phyto
1	Cryptomonas reflexa	mar	H	0.0753579	phyto
1	Cryptomonas reflexa	mar	H	0.0525722	phyto
1	Cryptomonas reflexa	mar	H	0.0761804	phyto
1	Cryptomonas reflexa	mar	H	0.0809363	phyto
1	Cryptomonas reflexa	mar	H	0.0838057	phyto
1	Cryptomonas reflexa	mar	H	0.077155	phyto
1	Cryptomonas reflexa	mar	H	0.0392822	phyto
1	Cryptomonas reflexa	mar	H	0.0401846	phyto
1	Cryptomonas reflexa	mar	H	0.0441009	phyto
1	Cryptomonas reflexa	mar	H	0.056067	phyto
1	Cryptomonas reflexa	mar	H	0.0446753	phyto
1	Cryptomonas reflexa	mar	H	0.0469243	phyto
1	Cryptomonas reflexa	mar	H	0.0557926	phyto
1	Cryptomonas reflexa	mar	H	0.0555705	phyto
1	Cryptomonas reflexa	mar	H	0.0548942	phyto
1	Cryptomonas reflexa	mar	H	0.0546252	phyto
1	Cryptomonas reflexa	mar	H	0.0652864	phyto
1	Cryptomonas reflexa	mar	H	0.0638809	phyto
1	Cryptomonas reflexa	mar	H	0.0765442	phyto
1	Cryptomonas reflexa	mar	H	0.0614183	phyto
1	Cryptomonas reflexa	mar	H	0.0680329	phyto
1	Cryptomonas reflexa	mar	H	0.0434269	phyto
1	Cryptomonas reflexa	mar	H	0.0469466	phyto
1	Cryptomonas reflexa	mar	H	0.0348839	phyto
1	Cryptomonas reflexa	mar	H	0.0466235	phyto
1	Cryptomonas reflexa	mar	H	0.0581571	phyto
1	Cryptomonas reflexa	mar	H	0.0635953	phyto
1	Cryptomonas reflexa	mar	H	0.0527436	phyto
1	Cryptomonas reflexa	mar	H	0.0475932	phyto
1	Cryptomonas reflexa	mar	H	0.040955	phyto
1	Cryptomonas reflexa	mar	H	0.0413505	phyto
1	Cryptomonas reflexa	mar	H	0.049885	phyto
1	Cryptomonas reflexa	mar	H	0.0586007	phyto
1	Cryptomonas reflexa	mar	H	0.0480738	phyto
1	Cryptomonas reflexa	mar	H	0.0530236	phyto
1	Cryptomonas reflexa	mar	H	0.0610452	phyto
1	Cryptomonas reflexa	mar	H	0.0589339	phyto
1	Cryptomonas reflexa	mar	H	0.0652705	phyto
1	Cryptomonas reflexa	mar	H	0.0734745	phyto
1	Cryptomonas reflexa	mar	H	0.0512045	phyto
1	Cryptomonas reflexa	mar	H	0.0403324	phyto
1	Cryptomonas reflexa	mar	H	0.0526472	phyto
1	Cryptomonas reflexa	mar	H	0.0699945	phyto
1	Cryptomonas reflexa	mar	H	0.0555172	phyto
1	Cryptomonas reflexa	mar	H	0.0615734	phyto
1	Cryptomonas reflexa	mar	H	0.0383857	phyto
1	Cryptomonas reflexa	mar	H	0.0506911	phyto
1	Cryptomonas reflexa	mar	H	0.0407769	phyto
1	Cryptomonas reflexa	mar	H	0.0369553	phyto
1	Cryptomonas reflexa	mar	H	0.0358967	phyto
1	Cryptomonas reflexa	mar	H	0.0531623	phyto
1	Cryptomonas reflexa	mar	H	0.0766018	phyto
1	Cryptomonas reflexa	mar	H	0.0591623	phyto
1	Cryptomonas reflexa	mar	H	0.0385877	phyto
1	Cryptomonas reflexa	mar	H	0.0584136	phyto
1	Cryptomonas reflexa	mar	H	0.037695	phyto
1	Cryptomonas reflexa	mar	H	0.0378744	phyto
1	Cryptomonas reflexa	mar	H	0.0436898	phyto
1	Cryptomonas reflexa	mar	H	0.0410816	phyto
1	Cryptomonas reflexa	mar	H	0.0423875	phyto
1	Cryptomonas reflexa	mar	H	0.0535816	phyto
1	Cryptomonas spp.	mar	H	0.0385238	phyto
1	Cryptomonas spp.	mar	H	0.0401289	phyto
1	Cryptomonas spp.	mar	H	0.0779916	phyto
1	Cryptomonas spp.	mar	H	0.0698309	phyto
1	Cryptomonas spp.	mar	H	0.0839576	phyto
1	Cryptomonas spp.	mar	H	0.0970229	phyto
1	Cryptomonas spp.	mar	H	0.127532	phyto
1	Cryptomonas spp.	mar	H	0.111291	phyto
1	Cryptomonas spp.	mar	H	0.114145	phyto
1	Cryptomonas spp.	mar	H	0.105591	phyto
1	Cryptomonas spp.	mar	H	0.121564	phyto
1	Plagioselmis nannoplanctica	mar	H	0.0128538	phyto
1	Plagioselmis nannoplanctica	mar	H	0.00811373	phyto
1	Plagioselmis nannoplanctica	mar	H	0.00628494	phyto
1	Plagioselmis nannoplanctica	mar	H	0.009192	phyto
1	Plagioselmis nannoplanctica	mar	H	0.0122359	phyto
1	Plagioselmis nannoplanctica	mar	H	0.0114815	phyto
1	Plagioselmis nannoplanctica	mar	H	0.00897307	phyto
1	Plagioselmis nannoplanctica	mar	H	0.0165815	phyto
1	Plagioselmis nannoplanctica	mar	H	0.0148398	phyto
1	Plagioselmis nannoplanctica	mar	H	0.00902633	phyto
1	Plagioselmis nannoplanctica	mar	H	0.0103123	phyto
1	Plagioselmis nannoplanctica	mar	H	0.00823196	phyto
1	Plagioselmis nannoplanctica	mar	H	0.00701898	phyto
1	Plagioselmis nannoplanctica	mar	H	0.00815704	phyto
1	Plagioselmis nannoplanctica	mar	H	0.00664941	phyto
1	Plagioselmis nannoplanctica	mar	H	0.00965105	phyto
1	Plagioselmis nannoplanctica	mar	H	0.00491488	phyto
1	Geitlerinema	mar	H	0.0256825	phyto
1	Geitlerinema	mar	H	0.012135	phyto
1	Microcystis cf. natans	mar	H	0.402003	phyto
1	Microcystis cf. natans	mar	H	0.294279	phyto
1	Microcystis cf. natans	mar	H	0.913156	phyto
1	Microcystis cf. natans	mar	H	0.0314611	phyto
1	Microcystis cf. natans	mar	H	0.0321031	phyto
1	Microcystis cf. natans	mar	H	0.137006	phyto
1	Microcystis cf. natans	mar	H	0.245232	phyto
1	Microcystis cf. natans	mar	H	0.114145	phyto
1	Microcystis cf. natans	mar	H	0.657473	phyto
1	Microcystis cf. natans	mar	H	1.47657	phyto
1	Microcystis cf. natans	mar	H	0.576787	phyto
1	Microcystis cf. natans	mar	H	0.664179	phyto
1	Microcystis cf. natans	mar	H	0.337725	phyto
1	Microcystis cf. natans	mar	H	0.109313	phyto
1	Microcystis cf. natans	mar	H	0.45304	phyto
1	Microcystis cf. natans	mar	H	0.0282508	phyto
1	Microcystis cf. natans	mar	H	0.0129483	phyto
1	Microcystis cf. natans	mar	H	0.0321031	phyto
1	Microcystis cf. natans	mar	H	0.131266	phyto
1	Microcystis cf. natans	mar	H	0.0713403	phyto
1	Botryococcus braunii (colony)	may	H	6.5872	phyto
1	Botryococcus braunii (colony)	may	H	7.50191	phyto
1	Botryococcus braunii (colony)	may	H	136.281	phyto
1	Botryococcus braunii (colony)	may	H	30.1004	phyto
1	Botryococcus braunii (colony)	may	H	3.15654	phyto
1	Botryococcus braunii (colony)	may	H	11.213	phyto
1	Botryococcus braunii (colony)	may	H	6.5297	phyto
1	Botryococcus braunii (colony)	may	H	31.4744	phyto
1	Botryococcus braunii (colony)	may	H	2.89793	phyto
1	Botryococcus braunii (colony)	may	H	2.56183	phyto
1	Botryococcus braunii (colony)	may	H	12.9163	phyto
1	Botryococcus braunii (colony)	may	H	3.23313	phyto
1	Botryococcus braunii (colony)	may	H	5.60507	phyto
1	Characium sp.	may	H	0.0131908	phyto
1	Monoraphidium circinale	may	H	0.00025137	phyto
1	Monoraphidium circinale	may	H	0.000200234	phyto
1	Nephrocytium aghardianum	may	H	0.982674	phyto
1	Nephrocytium aghardianum	may	H	0.894886	phyto
1	Nephrocytium aghardianum	may	H	0.818233	phyto
1	Nephrocytium aghardianum	may	H	1.77306	phyto
1	Nephrocytium aghardianum	may	H	1.29743	phyto
1	Nephrocytium aghardianum	may	H	1.6921	phyto
1	Nephrocytium aghardianum	may	H	1.57394	phyto
1	Nephrocytium aghardianum	may	H	2.50264	phyto
1	Nephrocytium aghardianum	may	H	0.433318	phyto
1	Nephrocytium aghardianum	may	H	1.16255	phyto
1	Nephrocytium aghardianum	may	H	2.03176	phyto
1	Nephrocytium aghardianum	may	H	1.09871	phyto
1	Nephrocytium aghardianum	may	H	1.7927	phyto
1	Nephrocytium aghardianum	may	H	2.67815	phyto
1	Nephrocytium aghardianum	may	H	1.58751	phyto
1	Nephrocytium aghardianum	may	H	1.58864	phyto
1	Nephrocytium aghardianum	may	H	2.57892	phyto
1	Nephrocytium aghardianum	may	H	1.61791	phyto
1	Nephrocytium aghardianum	may	H	1.43772	phyto
1	Nephrocytium aghardianum	may	H	1.84951	phyto
1	Nephrocytium aghardianum	may	H	1.56238	phyto
1	Nephrocytium aghardianum	may	H	2.66656	phyto
1	Nephrocytium aghardianum	may	H	2.45815	phyto
1	Oocystis spp.	may	H	0.075702	phyto
1	Oocystis spp.	may	H	0.0626406	phyto
1	Oocystis spp.	may	H	0.0688664	phyto
1	Oocystis spp.	may	H	0.0864984	phyto
1	Oocystis spp.	may	H	0.0622551	phyto
1	Oocystis spp.	may	H	0.0702347	phyto
1	Scenedesmus cf. pseudodenticulatus	may	H	0.0168294	phyto
1	Scenedesmus cf. pseudodenticulatus	may	H	0.0248529	phyto
1	Scenedesmus cf. pseudodenticulatus	may	H	0.0138415	phyto
1	Scenedesmus gr. sensu stricto	may	H	0.00654284	phyto
1	Scenedesmus gr. sensu stricto	may	H	0.00950591	phyto
1	Scenedesmus gr. sensu stricto	may	H	0.0112123	phyto
1	Scenedesmus gr. sensu stricto	may	H	0.00780458	phyto
1	Scenedesmus gr. sensu stricto	may	H	0.00881357	phyto
1	Scenedesmus gr. sensu stricto	may	H	0.0117036	phyto
1	Sphaerocystis sp.	may	H	2.04323	phyto
1	Sphaerocystis sp.	may	H	0.792032	phyto
1	Tetraedron triangulare	may	H	0.0189787	phyto
1	Tetraedron triangulare	may	H	0.0216936	phyto
1	Tetraedron triangulare	may	H	0.0163703	phyto
1	Tetraedron triangulare	may	H	0.01793	phyto
1	Tetraedron triangulare	may	H	0.0211912	phyto
1	isolated cell undetermined	may	H	0.00842707	phyto
1	isolated cell undetermined	may	H	0.141638	phyto
1	isolated cell undetermined	may	H	0.0386857	phyto
1	isolated cell undetermined	may	H	0.218769	phyto
1	isolated cell undetermined	may	H	0.185891	phyto
1	isolated cell undetermined	may	H	0.128955	phyto
1	isolated cell undetermined	may	H	0.170442	phyto
1	isolated cell undetermined	may	H	0.0911671	phyto
1	isolated cell undetermined	may	H	0.139063	phyto
1	isolated cell undetermined	may	H	0.227372	phyto
1	Oedogonium sp. (filament)	may	H	8.30872	phyto
1	Oedogonium sp. (filament)	may	H	5.10032	phyto
1	Oedogonium sp. (filament)	may	H	15.1824	phyto
1	Oedogonium sp. (filament)	may	H	7.75914	phyto
1	Oedogonium sp. (filament)	may	H	8.08232	phyto
1	Oedogonium sp. (filament)	may	H	10.6978	phyto
1	Oedogonium sp. (filament)	may	H	4.53888	phyto
1	Oedogonium sp. (filament)	may	H	5.34344	phyto
1	Oedogonium sp. (filament)	may	H	105.49	phyto
1	Oedogonium sp. (filament)	may	H	9.04638	phyto
1	Oedogonium sp. (filament)	may	H	12.521	phyto
1	Closterium leiblenii	may	H	4.29293	phyto
1	Closterium leiblenii	may	H	3.56576	phyto
1	Closterium leiblenii	may	H	4.02511	phyto
1	Closterium leiblenii	may	H	4.23045	phyto
1	Closterium leiblenii	may	H	4.30219	phyto
1	Closterium leiblenii	may	H	3.90546	phyto
1	Closterium leiblenii	may	H	3.59392	phyto
1	Closterium leiblenii	may	H	4.18454	phyto
1	Closterium leiblenii	may	H	3.93814	phyto
1	Closterium leiblenii	may	H	3.55461	phyto
1	Closterium leiblenii	may	H	4.18331	phyto
1	Closterium leiblenii	may	H	4.48864	phyto
1	Closterium leiblenii	may	H	3.61261	phyto
1	Closterium leiblenii	may	H	4.17007	phyto
1	Closterium leiblenii	may	H	3.9293	phyto
1	Closterium leiblenii	may	H	3.86731	phyto
1	Closterium leiblenii	may	H	4.30799	phyto
1	Closterium leiblenii	may	H	3.81279	phyto
1	Closterium leiblenii	may	H	4.05658	phyto
1	Closterium leiblenii	may	H	4.67292	phyto
1	Cosmarium botrytis	may	H	9.54049	phyto
1	Cosmarium cf. quasillus	may	H	5.63125	phyto
1	Cosmarium reniforme	may	H	5.58446	phyto
1	Cosmarium subgranatum	may	H	0.811812	phyto
1	Cosmarium subgranatum	may	H	0.414655	phyto
1	Cosmarium subgranatum	may	H	0.653141	phyto
1	Cosmarium subgranatum	may	H	0.686246	phyto
1	Cosmarium subgranatum	may	H	0.64645	phyto
1	Cosmarium subgranatum	may	H	0.713	phyto
1	Cosmarium humile	may	H	0.107318	phyto
1	Cosmarium humile	may	H	0.110202	phyto
1	Pleurotaenium trabecula	may	H	41.595	phyto
1	Spirogyra sp. (filament)	may	H	19.0503	phyto
1	Spirogyra sp. (filament)	may	H	49.9014	phyto
1	Spirogyra sp. (filament)	may	H	21.8244	phyto
1	Spirogyra sp. (filament)	may	H	13.5691	phyto
1	Spirogyra sp. (filament)	may	H	17.3388	phyto
1	Staurastrum striolatum	may	H	0.594256	phyto
1	Staurastrum striolatum	may	H	0.856789	phyto
1	Staurastrum striolatum	may	H	0.645555	phyto
1	Staurastrum striolatum	may	H	0.666601	phyto
1	Staurastrum striolatum	may	H	0.577117	phyto
1	Staurastrum striolatum	may	H	0.65949	phyto
1	Staurastrum striolatum	may	H	0.65744	phyto
1	Staurastrum striolatum	may	H	0.87846	phyto
1	Staurastrum striolatum	may	H	0.658239	phyto
1	Staurastrum striolatum	may	H	0.827485	phyto
1	Staurastrum striolatum	may	H	0.62974	phyto
1	Staurastrum striolatum	may	H	0.775017	phyto
1	Staurastrum striolatum	may	H	0.473203	phyto
1	Staurastrum striolatum	may	H	0.676667	phyto
1	Staurastrum striolatum	may	H	0.600227	phyto
1	Staurastrum striolatum	may	H	0.79626	phyto
1	Staurastrum striolatum	may	H	0.606278	phyto
1	Staurastrum striolatum	may	H	0.698438	phyto
1	Staurastrum striolatum	may	H	0.773434	phyto
1	Staurastrum striolatum	may	H	0.67752	phyto
1	Staurastrum striolatum	may	H	0.717102	phyto
1	Staurastrum striolatum	may	H	0.893348	phyto
1	Staurastrum striolatum	may	H	0.691345	phyto
1	Staurastrum striolatum	may	H	0.826684	phyto
1	Staurastrum striolatum	may	H	0.653556	phyto
1	Staurastrum striolatum	may	H	0.632903	phyto
1	Staurastrum striolatum	may	H	0.827443	phyto
1	Staurastrum striolatum	may	H	0.826013	phyto
1	Staurastrum striolatum	may	H	0.799499	phyto
1	Staurastrum striolatum	may	H	0.725129	phyto
1	Staurastrum striolatum	may	H	0.643632	phyto
1	Staurastrum striolatum	may	H	0.626904	phyto
1	Staurastrum striolatum	may	H	0.698474	phyto
1	Staurastrum striolatum	may	H	0.731485	phyto
1	Staurastrum striolatum	may	H	0.73444	phyto
1	Staurastrum striolatum	may	H	0.667469	phyto
1	Staurastrum striolatum	may	H	0.683909	phyto
1	Staurastrum striolatum	may	H	0.568605	phyto
1	Staurastrum striolatum	may	H	0.676618	phyto
1	Staurastrum striolatum	may	H	0.62868	phyto
1	Staurastrum striolatum	may	H	0.806492	phyto
1	Staurastrum striolatum	may	H	0.531108	phyto
1	Staurastrum striolatum	may	H	0.575783	phyto
1	Staurastrum striolatum	may	H	0.686693	phyto
1	Staurastrum striolatum	may	H	0.671071	phyto
1	Staurastrum striolatum	may	H	0.5764	phyto
1	Staurastrum striolatum	may	H	0.744374	phyto
1	Staurastrum striolatum	may	H	0.498962	phyto
1	Staurastrum striolatum	may	H	0.706934	phyto
1	Staurastrum striolatum	may	H	0.608972	phyto
1	Staurastrum striolatum	may	H	0.771241	phyto
1	Staurastrum striolatum	may	H	0.745963	phyto
1	Staurastrum striolatum	may	H	0.711195	phyto
1	Staurastrum striolatum	may	H	0.73521	phyto
1	Staurastrum striolatum	may	H	0.608822	phyto
1	Staurastrum striolatum	may	H	0.824875	phyto
1	Staurastrum striolatum	may	H	0.578646	phyto
1	Staurastrum striolatum	may	H	0.593191	phyto
1	Staurastrum striolatum	may	H	0.84244	phyto
1	Staurastrum striolatum	may	H	0.735894	phyto
1	Staurastrum striolatum	may	H	0.641525	phyto
1	Staurastrum striolatum	may	H	0.625458	phyto
1	Staurastrum striolatum	may	H	0.827278	phyto
1	Staurastrum striolatum	may	H	0.802062	phyto
1	Staurastrum striolatum	may	H	0.761801	phyto
1	Staurastrum striolatum	may	H	0.819241	phyto
1	Staurastrum striolatum	may	H	0.656418	phyto
1	Staurastrum striolatum	may	H	0.776521	phyto
1	Staurastrum striolatum	may	H	0.717389	phyto
1	Staurastrum striolatum	may	H	0.75431	phyto
1	Staurastrum striolatum	may	H	0.740729	phyto
1	Staurastrum striolatum	may	H	0.666842	phyto
1	Staurastrum striolatum	may	H	0.825893	phyto
1	Chromulina cf. longiciliata	may	H	0.00700806	phyto
1	Chromulina sp.	may	H	0.00215579	phyto
1	Chromulina sp.	may	H	0.00166978	phyto
1	Goniochloris sculpta	may	H	0.0639215	phyto
1	Achnanthes sp.	may	H	0.0129926	phyto
1	Achnanthes sp.	may	H	0.0121328	phyto
1	Achnanthes sp.	may	H	0.00945729	phyto
1	Achnanthes sp.	may	H	0.00780586	phyto
1	Achnanthes sp.	may	H	0.0118418	phyto
1	Achnanthes sp.	may	H	0.00983925	phyto
1	Achnanthes sp.	may	H	0.00675631	phyto
1	Achnanthes sp.	may	H	0.012642	phyto
1	Achnanthes sp.	may	H	0.0110421	phyto
1	Achnanthes sp.	may	H	0.0111895	phyto
1	Achnanthes sp.	may	H	0.0100526	phyto
1	Epithemia adnata	may	H	0.798028	phyto
1	Epithemia adnata	may	H	0.828452	phyto
1	Epithemia adnata	may	H	0.76903	phyto
1	Epithemia adnata	may	H	0.610965	phyto
1	Epithemia adnata	may	H	0.758494	phyto
1	Epithemia adnata	may	H	0.769545	phyto
1	Epithemia adnata	may	H	0.76988	phyto
1	Epithemia adnata	may	H	0.985084	phyto
1	Epithemia adnata	may	H	0.765557	phyto
1	Epithemia adnata	may	H	0.717911	phyto
1	Navicula spp.	may	H	0.0399962	phyto
1	Gymnodinium sp.	may	H	0.125293	phyto
1	Gymnodinium sp.	may	H	0.1732	phyto
1	Gymnodinium sp.	may	H	0.17262	phyto
1	Gymnodinium sp.	may	H	0.166698	phyto
1	Gymnodinium sp.	may	H	0.0981274	phyto
1	Gymnodinium sp.	may	H	0.113132	phyto
1	Gymnodinium sp.	may	H	0.22248	phyto
1	Gymnodinium sp.	may	H	0.161041	phyto
1	Gymnodinium sp.	may	H	0.123444	phyto
1	Gymnodinium sp.	may	H	0.160505	phyto
1	Gymnodinium sp.	may	H	0.0640468	phyto
1	Gymnodinium sp.	may	H	0.163696	phyto
1	Gymnodinium sp.	may	H	0.0707387	phyto
1	Gymnodinium sp.	may	H	0.0874436	phyto
1	Gymnodinium sp.	may	H	0.143524	phyto
1	Gymnodinium sp.	may	H	0.0564148	phyto
1	Gymnodinium sp.	may	H	0.0661555	phyto
1	Gymnodinium sp.	may	H	0.0525079	phyto
1	Gymnodinium sp.	may	H	0.0764655	phyto
1	Gymnodinium sp.	may	H	0.0772076	phyto
1	Peridinium willei	may	H	9.30521	phyto
1	Cryptomonas reflexa	may	H	0.042937	phyto
1	Cryptomonas reflexa	may	H	0.0584831	phyto
1	Cryptomonas reflexa	may	H	0.0782486	phyto
1	Cryptomonas reflexa	may	H	0.0797044	phyto
1	Cryptomonas reflexa	may	H	0.048936	phyto
1	Cryptomonas reflexa	may	H	0.0522505	phyto
1	Cryptomonas reflexa	may	H	0.0510736	phyto
1	Cryptomonas reflexa	may	H	0.0476027	phyto
1	Cryptomonas reflexa	may	H	0.0735033	phyto
1	Cryptomonas spp.	may	H	0.0426259	phyto
1	Cryptomonas spp.	may	H	0.0569442	phyto
1	Cryptomonas spp.	may	H	0.0481944	phyto
1	Cryptomonas spp.	may	H	0.0478641	phyto
1	Cryptomonas spp.	may	H	0.0324571	phyto
1	Cryptomonas spp.	may	H	0.0510912	phyto
1	Cryptomonas spp.	may	H	0.0439504	phyto
1	Cryptomonas spp.	may	H	0.0489274	phyto
1	Cryptomonas spp.	may	H	0.063223	phyto
1	Cryptomonas spp.	may	H	0.0420299	phyto
1	Cryptomonas spp.	may	H	0.0556399	phyto
1	Cryptomonas spp.	may	H	0.0573532	phyto
1	Cryptomonas spp.	may	H	0.0647364	phyto
[truncated: 80,333 more rows]

[truncated: 14 more sheets: Fig 4b, Fig 4c, Fig 5a, Fig. 5b, Fig 6a, Fig 6b, S1 Fig , S2 Fig, S3 Fig , S4 Fig ,  S5 Fig, S6 Fig , S7, S8, S9 Fig, S10 Fig ]
